# Supplementary material for: Association of stroke and bleed events in non-valvular atrial fibrillation patients with direct oral anticoagulant prescriptions in NHS England between 2013 and 2016
Source: PLoS One. 2019 Jun 24;14(6):e0218878. doi: 10.1371/journal.pone.0218878 (PMC6590892; doi:10.1371/journal.pone.0218878)
Supplement: S1 File — (XLSX) [file pone.0218878.s003.xlsx]

## Sheet: HES Stroke- AF and anticoag
Stroke Patients with history of AF and already prescribed an Anticoag (2013/14, 2014/15, 2015/16)
National Level
Org Type	Org Code	Org Name	HES Year	Total Stroke Patients	Stroke Patients - Male	Stroke Patients - % Male	Stroke Patients - Female	Stroke Patients - % Female	Stroke Patients <60 Years Old	Stroke Patients 60-69 Years Old	Stroke Patients 70-79 Years Old	Stroke Patients 80-89 Years Old	Stroke Patients 90+ Years Old		Total Ischaemic Patients	Ischaemic Patients - Male	Ischaemic Patients - % Male	Ischaemic Patients - Female	Ischaemic Patients - % Female	Ischaemic Patients <60 Years Old	Ischaemic Patients 60-69 Years Old	Ischaemic Patients 70-79 Years Old	Ischaemic Patients 80-89 Years Old	Ischaemic Patients 90+ Years Old		Total Haemorrhagic Patients	Haemorrhagic Patients - Male	Haemorrhagic Patients - % Male	Haemorrhagic Patients - Female	Haemorrhagic Patients - % Female	Haemorrhagic Patients <60 Years Old	Haemorrhagic Patients 60-69 Years Old	Haemorrhagic Patients 70-79 Years Old	Haemorrhagic Patients 80-89 Years Old	Haemorrhagic Patients 90+ Years Old
CTRY	ENG	England	2013	13894	6622	0.476609	7272	0.523391	498	1353	4038	6321	1727		12438	5867	0.4717	6571	0.5283	464	1216	3575	5637	1581		1581	811	0.512966	770	0.487034	42	146	502	746	153
CTRY	ENG	England	2014	14107	6735	0.477423	7372	0.522577	459	1283	3818	6570	2009		12447	5821	0.467663	6626	0.532337	413	1137	3300	5804	1819		1783	988	0.554122	795	0.445878	51	158	548	826	203
CTRY	ENG	England	2015	14888	7334	0.492611	7554	0.507389	503	1350	3935	6829	2307		13057	6353	0.486559	6704	0.513441	457	1196	3412	5948	2076		1973	1055	0.534719	918	0.465281	53	173	565	940	245
CCG Level
Org Type	Org Code	Org Name	HES Year	Total Stroke Patients	Stroke Patients - Male	% Male	Stroke Patients - Female	% Female	Stroke Patients <60 Years Old	Stroke Patients 60-69 Years Old	Stroke Patients 70-79 Years Old	Stroke Patients 80-89 Years Old	Stroke Patients 90+ Years Old		Total Ischaemic Patients	Ischaemic Patients - Male	% Male	Ischaemic Patients - Female	% Female	Ischaemic Patients <60 Years Old	Ischaemic Patients 60-69 Years Old	Ischaemic Patients 70-79 Years Old	Ischaemic Patients 80-89 Years Old	Ischaemic Patients 90+ Years Old		Total Haemorrhagic Patients	Haemorrhagic Patients - Male	% Male	Haemorrhagic Patients - Female	% Female	Haemorrhagic Patients <60 Years Old	Haemorrhagic Patients 60-69 Years Old	Haemorrhagic Patients 70-79 Years Old	Haemorrhagic Patients 80-89 Years Old	Haemorrhagic Patients 90+ Years Old
CONS	02N	NHS Airedale, Wharfedale and Craven CCG	2013	43		0.348837		0.651163	5*	5*	15	20	5*		39		0.358974		0.641026	5*	5*	14	18	5*		5*		0.25		0.75	0	5*	5*	5*	0
CONS	02N	NHS Airedale, Wharfedale and Craven CCG	2014	40		0.45		0.55	5*	5*	10	18	6		32		0.40625		0.59375	5*	5*	8	11	6		8		0.625		0.375	0	0	5*	7	0
CONS	02N	NHS Airedale, Wharfedale and Craven CCG	2015	42		0.5		0.5	0	7	7	22	6		35		0.514286		0.485714	0	6	6	18	5*		8		0.5		0.5	0	5*	5*	5*	5*
CONS	09C	NHS Ashford CCG	2013	26		0.423077		0.576923	0	5*	9	10	5*		22		0.363636		0.636364	0	5*	8	7	5*		5*		0.75		0.25	0	0	5*	5*	0
CONS	09C	NHS Ashford CCG	2014	39		0.461538		0.538462	5*	5*	9	19	5*		38		0.447368		0.552632	5*	5*	9	19	5*		5*		1		0	5*	0	0	0	0
CONS	09C	NHS Ashford CCG	2015	45		0.577778		0.422222	5*	5*	9	22	8		39		0.589744		0.410256	5*	5*	6	20	7		6		0.5		0.5	0	0	5*	5*	5*
CONS	10Y	NHS Aylesbury Vale CCG	2013	28		0.464286		0.535714	0	5*	8	13	6		26		0.461538		0.538462	0	5*	7	12	6		5*		0.5		0.5	0	0	5*	5*	0
CONS	10Y	NHS Aylesbury Vale CCG	2014	36		0.611111		0.388889	5*	5*	6	22	5*		28		0.607143		0.392857	5*	5*	5*	16	5*		8		0.625		0.375	0	0	5*	6	0
CONS	10Y	NHS Aylesbury Vale CCG	2015	51		0.529412		0.470588	5*	5*	9	27	8		47		0.510638		0.489362	5*	5*	8	25	8		6		0.666667		0.333333	5*	0	5*	5*	0
CONS	07L	NHS Barking & Dagenham CCG	2013	55		0.4		0.6	5*	6	12	26	8		48		0.354167		0.645833	5*	6	11	22	8		7		0.714286		0.285714	5*	0	5*	5*	0
CONS	07L	NHS Barking & Dagenham CCG	2014	47		0.595745		0.404255	5*	5*	18	11	11		43		0.604651		0.395349	5*	5*	15	10	11		5*		0.6		0.4	0	0	5*	5*	0
CONS	07L	NHS Barking & Dagenham CCG	2015	36		0.333333		0.666667	0	5*	9	16	8		31		0.354839		0.645161	0	5*	9	13	6		5*		0.2		0.8	0	0	0	5*	5*
CONS	07M	NHS Barnet CCG	2013	125		0.488		0.512	5*	8	31	68	16		115		0.495652		0.504348	5*	8	26	64	15		12		0.416667		0.583333	5*	0	6	5*	5*
CONS	07M	NHS Barnet CCG	2014	101		0.435644		0.564356	5*	5*	24	53	18		96		0.416667		0.583333	5*	5*	21	51	18		7		0.857143		0.142857	0	0	5*	5*	0
CONS	07M	NHS Barnet CCG	2015	103		0.446602		0.553398	5*	8	22	57	13		94		0.446809		0.553191	5*	7	19	52	13		11		0.363636		0.636364	0	5*	5*	7	0
CONS	02P	NHS Barnsley CCG	2013	91		0.494505		0.505495	5*	7	35	37	7		83		0.493976		0.506024	5*	6	33	32	7		9		0.444444		0.555556	0	5*	5*	6	0
CONS	02P	NHS Barnsley CCG	2014	68		0.367647		0.632353	5*	8	22	28	9		66		0.378788		0.621212	5*	8	22	26	9		5*		0		1	0	0	0	5*	0
CONS	02P	NHS Barnsley CCG	2015	63		0.492063		0.507937	5*	8	21	22	7		60		0.483333		0.516667	5*	8	20	22	6		5*		0.75		0.25	5*	5*	5*	0	5*
CONS	99E	NHS Basildon and Brentwood CCG	2013	59		0.474576		0.525424	5*	6	21	27	5*		51		0.490196		0.509804	5*	6	18	23	5*		8		0.375		0.625	0	0	5*	5*	5*
CONS	99E	NHS Basildon and Brentwood CCG	2014	69		0.391304		0.608696	5*	5*	22	33	7		59		0.355932		0.644068	5*	5*	17	30	6		10		0.6		0.4	0	5*	5*	5*	5*
CONS	99E	NHS Basildon and Brentwood CCG	2015	63		0.555556		0.444444	5*	6	19	26	11		55		0.563636		0.436364	5*	5*	16	24	10		9		0.444444		0.555556	0	5*	5*	5*	5*
CONS	02Q	NHS Bassetlaw CCG	2013	27		0.407407		0.592593	0	5*	7	16	5*		23		0.434783		0.565217	0	5*	5*	15	5*		5*		0.4		0.6	0	0	5*	5*	0
CONS	02Q	NHS Bassetlaw CCG	2014	34		0.352941		0.647059	0	5*	14	13	5*		29		0.344828		0.655172	0	5*	10	12	5*		5*		0.4		0.6	0	0	5*	5*	0
CONS	02Q	NHS Bassetlaw CCG	2015	36		0.583333		0.416667	0	5*	12	17	5*		30		0.633333		0.366667	0	5*	11	13	5*		6		0.333333		0.666667	0	0	5*	5*	5*
CONS	11E	NHS Bath and North East Somerset CCG	2013	42		0.642857		0.357143	0	5*	9	21	9		36		0.611111		0.388889	0	5*	8	16	9		7		0.857143		0.142857	0	0	5*	5*	0
CONS	11E	NHS Bath and North East Somerset CCG	2014	39		0.461538		0.538462	0	0	8	18	13		31		0.483871		0.516129	0	0	7	14	10		8		0.375		0.625	0	0	5*	5*	5*
CONS	11E	NHS Bath and North East Somerset CCG	2015	51		0.45098		0.54902	5*	5*	13	21	12		40		0.425		0.575	5*	5*	10	17	9		13		0.538462		0.461538	0	5*	5*	6	5*
CONS	06F	NHS Bedfordshire CCG	2013	101		0.445545		0.554455	5*	11	31	42	13		88		0.431818		0.568182	5*	9	26	38	11		16		0.5625		0.4375	0	5*	5*	6	5*
CONS	06F	NHS Bedfordshire CCG	2014	82		0.52439		0.47561	5*	11	26	31	10		72		0.527778		0.472222	5*	10	22	28	9		11		0.454545		0.545455	5*	5*	5*	5*	5*
CONS	06F	NHS Bedfordshire CCG	2015	106		0.509434		0.490566	5*	9	31	55	8		94		0.5		0.5	5*	9	26	49	7		12		0.583333		0.416667	0	0	5*	6	5*
CONS	07N	NHS Bexley CCG	2013	69		0.492754		0.507246	5*	8	18	27	15		63		0.507937		0.492063	5*	8	16	25	13		6		0.333333		0.666667	0	0	5*	5*	5*
CONS	07N	NHS Bexley CCG	2014	54		0.425926		0.574074	5*	6	13	23	9		50		0.42		0.58	5*	6	11	22	8		5*		0.4		0.6	0	0	5*	5*	5*
CONS	07N	NHS Bexley CCG	2015	64		0.453125		0.546875	5*	9	14	34	7		55		0.454545		0.545455	5*	7	12	30	6		11		0.363636		0.636364	0	5*	5*	5*	5*
CONS	13P	NHS Birmingham CrossCity CCG	2013	286		0.472028		0.527972	7	33	72	140	34		270		0.47037		0.52963	7	33	68	132	30		17		0.529412		0.470588	0	0	5*	8	5*
CONS	13P	NHS Birmingham CrossCity CCG	2014	156		0.49359		0.50641	5*	12	40	82	18		145		0.496552		0.503448	5*	12	35	76	18		11		0.454545		0.545455	0	0	5*	6	0
CONS	13P	NHS Birmingham CrossCity CCG	2015	158		0.531646		0.468354	8	22	41	66	21		141		0.539007		0.460993	8	20	35	59	19		18		0.5		0.5	0	5*	7	7	5*
CONS	04X	NHS Birmingham South and Central CCG	2013	36		0.555556		0.444444	5*	6	12	11	5*		32		0.53125		0.46875	5*	6	10	9	5*		5*		0.6		0.4	5*	0	5*	5*	0
CONS	04X	NHS Birmingham South and Central CCG	2014	37		0.513514		0.486486	5*	5*	10	19	5*		29		0.482759		0.517241	5*	5*	8	14	5*		8		0.625		0.375	0	0	5*	5*	5*
CONS	04X	NHS Birmingham South and Central CCG	2015	47		0.659574		0.340426	6	5*	11	24	5*		38		0.684211		0.315789	6	5*	10	19	5*		9		0.555556		0.444444	0	5*	5*	5*	5*
CONS	00Q	NHS Blackburn with Darwen CCG	2013	24		0.666667		0.333333	5*	5*	12	7	0		19		0.631579		0.368421	0	5*	10	5*	0		5*		0.8		0.2	5*	0	5*	5*	0
CONS	00Q	NHS Blackburn with Darwen CCG	2014	31		0.548387		0.451613	0	5*	8	17	5*		29		0.551724		0.448276	0	5*	7	16	5*		5*		0.5		0.5	0	0	5*	5*	0
CONS	00Q	NHS Blackburn with Darwen CCG	2015	28		0.642857		0.357143	5*	5*	8	15	5*		24		0.625		0.375	5*	5*	8	11	5*		5*		0.75		0.25	0	0	0	5*	0
CONS	00R	NHS Blackpool CCG	2013	46		0.521739		0.478261	5*	5*	22	14	5*		38		0.5		0.5	5*	5*	19	10	5*		9		0.555556		0.444444	5*	0	5*	5*	5*
CONS	00R	NHS Blackpool CCG	2014	51		0.392157		0.607843	5*	5*	9	26	10		47		0.382979		0.617021	5*	5*	9	22	10		5*		0.5		0.5	0	0	0	5*	0
CONS	00R	NHS Blackpool CCG	2015	40		0.45		0.55	0	5*	16	15	7		33		0.393939		0.606061	0	5*	12	13	6		8		0.625		0.375	0	0	5*	5*	5*
CONS	00T	NHS Bolton CCG	2013	69		0.536232		0.463768	6	6	25	24	8		62		0.564516		0.435484	6	6	22	20	8		7		0.285714		0.714286	0	0	5*	5*	0
CONS	00T	NHS Bolton CCG	2014	84		0.559524		0.440476	5*	6	31	32	15		73		0.561644		0.438356	5*	6	28	29	9		12		0.583333		0.416667	0	0	5*	5*	6
CONS	00T	NHS Bolton CCG	2015	75		0.56		0.44	5*	6	24	30	12		68		0.573529		0.426471	5*	6	22	27	11		7		0.428571		0.571429	5*	0	5*	5*	5*
CONS	10G	NHS Bracknell and Ascot CCG	2013	23		0.347826		0.652174	5*	5*	5*	13	5*		19		0.315789		0.684211	5*	5*	5*	10	5*		5*		0.5		0.5	0	5*	0	5*	0
CONS	10G	NHS Bracknell and Ascot CCG	2014	28		0.321429		0.678571	0	5*	6	16	5*		28		0.321429		0.678571	0	5*	6	16	5*		0		0		0	0	0	0	0	0
CONS	10G	NHS Bracknell and Ascot CCG	2015	34		0.382353		0.617647	5*	5*	10	12	6		31		0.419355		0.580645	5*	5*	10	10	5*		5*		0		1	0	0	0	5*	5*
CONS	02W	NHS Bradford City CCG	2013	5*		0.5		0.5	5*	5*	5*	0	0		5*		0.5		0.5	0	5*	0	0	0		5*		0.5		0.5	5*	0	5*	0	0
CONS	02W	NHS Bradford City CCG	2014	5*		0.4		0.6	0	0	5*	5*	0		5*		0.4		0.6	0	0	5*	5*	0		0		0		0	0	0	0	0	0
CONS	02W	NHS Bradford City CCG	2015	7		0.285714		0.714286	5*	0	5*	5*	5*		7		0.285714		0.714286	5*	0	5*	5*	5*		0		0		0	0	0	0	0	0
CONS	02R	NHS Bradford Districts CCG	2013	47		0.531915		0.468085	5*	5*	14	24	5*		45		0.533333		0.466667	5*	5*	14	22	5*		5*		0.5		0.5	0	0	0	5*	0
CONS	02R	NHS Bradford Districts CCG	2014	63		0.539683		0.460317	5*	9	20	23	6		51		0.607843		0.392157	5*	7	14	20	5*		12		0.25		0.75	0	5*	6	5*	5*
CONS	02R	NHS Bradford Districts CCG	2015	71		0.43662		0.56338	5*	5*	24	25	15		65		0.415385		0.584615	5*	5*	22	23	15		6		0.666667		0.333333	5*	0	5*	5*	0
CONS	07P	NHS Brent CCG	2013	58		0.551724		0.448276	5*	8	19	27	5*		50		0.5		0.5	5*	8	14	24	5*		8		0.875		0.125	0	0	5*	5*	0
CONS	07P	NHS Brent CCG	2014	51		0.509804		0.490196	5*	7	16	15	9		46		0.456522		0.543478	5*	6	15	14	9		7		0.714286		0.285714	5*	5*	5*	5*	0
CONS	07P	NHS Brent CCG	2015	58		0.37931		0.62069	5*	10	8	28	11		46		0.369565		0.630435	0	9	5*	22	10		13		0.461538		0.538462	5*	5*	5*	6	5*
CONS	09D	NHS Brighton & Hove CCG	2013	67		0.507463		0.492537	5*	7	25	24	9		62		0.5		0.5	5*	7	23	21	9		5*		0.6		0.4	0	0	5*	5*	0
CONS	09D	NHS Brighton & Hove CCG	2014	59		0.542373		0.457627	5*	5*	15	35	5*		51		0.529412		0.470588	5*	5*	14	29	5*		9		0.555556		0.444444	0	5*	5*	7	0
CONS	09D	NHS Brighton & Hove CCG	2015	76		0.381579		0.618421	5*	5*	23	27	22		70		0.371429		0.628571	5*	5*	21	25	20		7		0.428571		0.571429	0	0	5*	5*	5*
CONS	11H	NHS Bristol CCG	2013	75		0.48		0.52	6	5*	27	24	15		67		0.492537		0.507463	5*	5*	24	22	13		10		0.3		0.7	5*	0	5*	5*	5*
CONS	11H	NHS Bristol CCG	2014	74		0.418919		0.581081	5*	6	19	32	13		63		0.396825		0.603175	5*	6	15	26	12		12		0.5		0.5	0	0	5*	7	5*
CONS	11H	NHS Bristol CCG	2015	97		0.546392		0.453608	5*	7	31	38	15		89		0.550562		0.449438	5*	7	31	34	11		8		0.5		0.5	0	0	0	5*	5*
CONS	07Q	NHS Bromley CCG	2013	102		0.470588		0.529412	5*	13	23	52	11		90		0.466667		0.533333	5*	13	22	44	9		13		0.461538		0.538462	5*	0	5*	9	5*
CONS	07Q	NHS Bromley CCG	2014	89		0.494382		0.505618	5*	7	19	41	21		75		0.506667		0.493333	0	7	15	35	18		14		0.428571		0.571429	5*	0	5*	6	5*
CONS	07Q	NHS Bromley CCG	2015	103		0.524272		0.475728	5*	12	25	45	17		94		0.531915		0.468085	5*	11	23	41	16		12		0.416667		0.583333	5*	5*	5*	5*	5*
CONS	00V	NHS Bury CCG	2013	53		0.433962		0.566038	5*	8	13	21	7		45		0.4		0.6	5*	6	10	19	6		10		0.6		0.4	0	5*	5*	5*	5*
CONS	00V	NHS Bury CCG	2014	42		0.380952		0.619048	5*	6	10	18	7		35		0.371429		0.628571	5*	5*	8	15	6		8		0.375		0.625	0	5*	5*	5*	5*
CONS	00V	NHS Bury CCG	2015	38		0.552632		0.447368	5*	6	8	17	5*		32		0.53125		0.46875	5*	6	8	13	5*		6		0.666667		0.333333	5*	0	0	5*	5*
CONS	02T	NHS Calderdale CCG	2013	26		0.269231		0.730769	0	5*	8	14	5*		21		0.285714		0.714286	0	5*	6	12	5*		5*		0.2		0.8	0	0	5*	5*	5*
CONS	02T	NHS Calderdale CCG	2014	33		0.333333		0.666667	5*	5*	8	16	5*		29		0.344828		0.655172	5*	5*	7	14	5*		5*		0.25		0.75	0	5*	5*	5*	0
CONS	02T	NHS Calderdale CCG	2015	36		0.416667		0.583333	5*	5*	14	14	6		30		0.3		0.7	5*	5*	10	13	5*		6		1		0	0	0	5*	5*	5*
CONS	06H	NHS Cambridgeshire and Peterborough CCG	2013	174		0.436782		0.563218	8	15	39	86	27		152		0.447368		0.552632	7	15	34	75	22		23		0.391304		0.608696	5*	0	5*	11	6
CONS	06H	NHS Cambridgeshire and Peterborough CCG	2014	206		0.514563		0.485437	6	16	64	97	23		183		0.508197		0.491803	6	15	50	90	22		24		0.583333		0.416667	0	5*	15	7	5*
CONS	06H	NHS Cambridgeshire and Peterborough CCG	2015	209		0.454545		0.545455	8	17	52	102	30		192		0.447917		0.552083	8	15	50	91	28		18		0.5		0.5	0	5*	5*	11	5*
CONS	07R	NHS Camden CCG	2013	53		0.622642		0.377358	5*	6	17	21	6		49		0.612245		0.387755	5*	6	16	18	6		5*		0.75		0.25	0	0	5*	5*	0
CONS	07R	NHS Camden CCG	2014	47		0.510638		0.489362	5*	12	13	16	5*		37		0.486486		0.513514	5*	10	10	11	5*		10		0.6		0.4	0	5*	5*	5*	0
CONS	07R	NHS Camden CCG	2015	47		0.425532		0.574468	5*	10	14	13	9		42		0.404762		0.595238	5*	8	13	11	9		5*		0.6		0.4	0	5*	5*	5*	0
CONS	04Y	NHS Cannock Chase CCG	2013	36		0.444444		0.555556	5*	5*	12	16	5*		30		0.4		0.6	5*	5*	9	14	5*		6		0.666667		0.333333	0	5*	5*	5*	0
CONS	04Y	NHS Cannock Chase CCG	2014	26		0.346154		0.653846	5*	5*	10	10	5*		21		0.380952		0.619048	0	5*	9	7	5*		5*		0.2		0.8	5*	0	5*	5*	0
CONS	04Y	NHS Cannock Chase CCG	2015	31		0.612903		0.387097	5*	5*	9	11	6		28		0.607143		0.392857	5*	5*	7	10	6		5*		0.666667		0.333333	0	0	5*	5*	0
CONS	09E	NHS Canterbury and Coastal CCG	2013	53		0.566038		0.433962	5*	5*	16	28	6		49		0.571429		0.428571	5*	5*	14	27	5*		5*		0.5		0.5	0	0	5*	5*	5*
CONS	09E	NHS Canterbury and Coastal CCG	2014	60		0.433333		0.566667	5*	6	14	30	9		54		0.444444		0.555556	5*	6	12	26	9		6		0.333333		0.666667	0	0	5*	5*	0
CONS	09E	NHS Canterbury and Coastal CCG	2015	93		0.462366		0.537634	5*	5*	25	41	20		88		0.465909		0.534091	5*	5*	25	37	19		7		0.428571		0.571429	0	0	5*	5*	5*
CONS	99F	NHS Castle Point and Rochford CCG	2013	51		0.470588		0.529412	5*	5*	12	31	5*		45		0.533333		0.466667	5*	5*	10	27	5*		7		0		1	0	0	5*	5*	0
CONS	99F	NHS Castle Point and Rochford CCG	2014	74		0.445946		0.554054	5*	8	23	29	12		66		0.439394		0.560606	5*	7	19	26	12		8		0.5		0.5	0	5*	5*	5*	0
CONS	99F	NHS Castle Point and Rochford CCG	2015	73		0.60274		0.39726	5*	5*	20	33	12		64		0.59375		0.40625	5*	5*	18	26	12		9		0.666667		0.333333	0	0	5*	7	0
CONS	09A	NHS Central London (Westminster) CCG	2013	34		0.441176		0.558824	5*	5*	13	14	5*		32		0.4375		0.5625	5*	5*	13	13	5*		5*		0.5		0.5	0	0	0	5*	5*
CONS	09A	NHS Central London (Westminster) CCG	2014	33		0.454545		0.545455	5*	5*	10	15	5*		31		0.483871		0.516129	5*	5*	9	14	5*		5*		0.333333		0.666667	0	0	5*	5*	0
CONS	09A	NHS Central London (Westminster) CCG	2015	32		0.40625		0.59375	5*	5*	14	10	5*		30		0.4		0.6	5*	5*	12	10	5*		5*		0.333333		0.666667	0	0	5*	5*	0
CONS	00W	NHS Central Manchester CCG	2013	34		0.441176		0.558824	0	7	15	10	5*		31		0.419355		0.580645	0	5*	14	10	5*		5*		0.75		0.25	0	5*	5*	0	0
CONS	00W	NHS Central Manchester CCG	2014	30		0.333333		0.666667	5*	5*	9	15	5*		28		0.321429		0.678571	5*	5*	9	13	5*		5*		0.5		0.5	0	0	0	5*	0
CONS	00W	NHS Central Manchester CCG	2015	27		0.481481		0.518519	5*	5*	10	10	5*		23		0.434783		0.565217	5*	5*	7	9	5*		5*		0.75		0.25	0	0	5*	5*	0
CONS	10H	NHS Chiltern CCG	2013	90		0.533333		0.466667	5*	7	17	49	14		75		0.52		0.48	5*	7	11	44	11		15		0.6		0.4	5*	0	6	5*	5*
CONS	10H	NHS Chiltern CCG	2014	70		0.557143		0.442857	5*	6	12	42	7		60		0.55		0.45	5*	6	8	37	6		10		0.6		0.4	0	0	5*	5*	5*
CONS	10H	NHS Chiltern CCG	2015	109		0.504587		0.495413	5*	6	27	51	22		96		0.489583		0.510417	5*	5*	25	45	19		13		0.615385		0.384615	5*	5*	5*	6	5*
CONS	00X	NHS Chorley and South Ribble CCG	2013	54		0.37037		0.62963	5*	5*	15	27	8		53		0.377358		0.622642	5*	5*	15	27	7		5*		0		1	0	0	0	0	5*
CONS	00X	NHS Chorley and South Ribble CCG	2014	49		0.55102		0.44898	5*	7	14	18	7		41		0.560976		0.439024	5*	5*	11	16	6		8		0.5		0.5	0	5*	5*	5*	5*
CONS	00X	NHS Chorley and South Ribble CCG	2015	37		0.297297		0.702703	5*	5*	10	17	5*		33		0.30303		0.69697	5*	5*	8	15	5*		5*		0.25		0.75	0	0	5*	5*	0
CONS	07T	NHS City and Hackney CCG	2013	39		0.410256		0.589744	5*	5*	14	12	6		35		0.4		0.6	5*	5*	13	11	6		5*		0.5		0.5	0	5*	5*	5*	0
CONS	07T	NHS City and Hackney CCG	2014	35		0.342857		0.657143	5*	5*	10	15	5*		30		0.333333		0.666667	5*	5*	10	13	5*		5*		0.4		0.6	5*	5*	0	5*	0
CONS	07T	NHS City and Hackney CCG	2015	35		0.628571		0.371429	5*	5*	7	18	5*		30		0.633333		0.366667	5*	5*	5*	15	5*		7		0.714286		0.285714	0	0	5*	5*	5*
CONS	09G	NHS Coastal West Sussex CCG	2013	194		0.5		0.5	5*	15	68	90	17		175		0.468571		0.531429	5*	13	60	81	17		19		0.789474		0.210526	0	5*	8	9	0
CONS	09G	NHS Coastal West Sussex CCG	2014	191		0.52356		0.47644	5*	14	54	91	29		173		0.508671		0.491329	5*	13	49	81	27		20		0.6		0.4	0	5*	6	11	5*
CONS	09G	NHS Coastal West Sussex CCG	2015	197		0.482234		0.517766	7	15	46	90	40		173		0.479769		0.520231	7	15	40	77	35		26		0.5		0.5	0	5*	6	13	6
CONS	03V	NHS Corby CCG	2013	17		0.529412		0.470588	5*	5*	5*	9	5*		17		0.529412		0.470588	5*	5*	5*	9	5*		0		0		0	0	0	0	0	0
CONS	03V	NHS Corby CCG	2014	15		0.466667		0.533333	0	5*	5*	11	5*		14		0.428571		0.571429	0	5*	5*	11	5*		5*		0.5		0.5	0	0	5*	5*	0
CONS	03V	NHS Corby CCG	2015	14		0.428571		0.571429	5*	5*	5*	7	0		12		0.416667		0.583333	5*	5*	5*	6	0		5*		0.5		0.5	0	0	5*	5*	0
CONS	05A	NHS Coventry and Rugby CCG	2013	59		0.491525		0.508475	5*	5*	24	21	5*		54		0.5		0.5	5*	5*	21	19	5*		5*		0.4		0.6	0	0	5*	5*	0
CONS	05A	NHS Coventry and Rugby CCG	2014	82		0.52439		0.47561	5*	10	17	37	15		73		0.493151		0.506849	5*	9	16	33	13		10		0.7		0.3	5*	5*	5*	5*	5*
CONS	05A	NHS Coventry and Rugby CCG	2015	77		0.558442		0.441558	5*	7	16	37	16		58		0.534483		0.465517	5*	6	13	28	11		20		0.65		0.35	5*	5*	5*	9	6
CONS	09H	NHS Crawley CCG	2013	21		0.571429		0.428571	0	5*	7	11	5*		16		0.5625		0.4375	0	5*	5*	8	5*		5*		0.6		0.4	0	0	5*	5*	0
CONS	09H	NHS Crawley CCG	2014	20		0.3		0.7	5*	0	6	10	5*		17		0.294118		0.705882	5*	0	6	8	5*		5*		0.333333		0.666667	0	0	0	5*	5*
CONS	09H	NHS Crawley CCG	2015	32		0.34375		0.65625	0	5*	6	18	6		27		0.333333		0.666667	0	5*	6	14	5*		5*		0.4		0.6	0	0	0	5*	5*
CONS	07V	NHS Croydon CCG	2013	80		0.4625		0.5375	5*	8	19	40	10		73		0.438356		0.561644	5*	8	17	36	9		8		0.625		0.375	0	0	5*	5*	5*
CONS	07V	NHS Croydon CCG	2014	81		0.481481		0.518519	7	6	24	33	11		73		0.452055		0.547945	7	5*	21	30	10		8		0.75		0.25	0	5*	5*	5*	5*
CONS	07V	NHS Croydon CCG	2015	82		0.5		0.5	5*	8	23	38	8		78		0.5		0.5	5*	7	22	36	8		6		0.666667		0.333333	0	5*	5*	5*	0
CONS	01H	NHS Cumbria CCG	2013	131		0.519084		0.480916	5*	9	38	69	11		117		0.538462		0.461538	5*	8	33	63	9		17		0.352941		0.647059	5*	5*	5*	8	5*
CONS	01H	NHS Cumbria CCG	2014	107		0.514019		0.485981	0	7	23	66	11		98		0.5		0.5	0	6	20	62	10		12		0.75		0.25	0	5*	5*	7	5*
CONS	01H	NHS Cumbria CCG	2015	152		0.506579		0.493421	5*	15	48	72	16		133		0.511278		0.488722	5*	13	40	65	15		21		0.52381		0.47619	5*	5*	8	9	5*
CONS	00C	NHS Darlington CCG	2013	38		0.5		0.5	5*	6	11	17	5*		34		0.5		0.5	5*	6	8	16	5*		5*		0.5		0.5	0	0	5*	5*	0
CONS	00C	NHS Darlington CCG	2014	37		0.378378		0.621622	5*	0	10	17	8		34		0.352941		0.647059	5*	0	8	16	8		5*		0.75		0.25	0	0	5*	5*	0
CONS	00C	NHS Darlington CCG	2015	36		0.555556		0.444444	5*	5*	11	14	6		31		0.548387		0.451613	5*	5*	10	11	6		5*		0.6		0.4	0	5*	5*	5*	0
CONS	09J	NHS Dartford, Gravesham and Swanley CCG	2013	69		0.550725		0.449275	5*	5*	16	36	9		60		0.55		0.45	5*	5*	13	32	8		10		0.5		0.5	0	5*	5*	5*	5*
CONS	09J	NHS Dartford, Gravesham and Swanley CCG	2014	65		0.584615		0.415385	5*	7	14	33	9		54		0.574074		0.425926	5*	5*	12	29	7		12		0.666667		0.333333	5*	5*	5*	5*	5*
CONS	09J	NHS Dartford, Gravesham and Swanley CCG	2015	64		0.59375		0.40625	5*	5*	15	34	6		61		0.622951		0.377049	5*	5*	14	33	6		5*		0.2		0.8	5*	5*	5*	5*	0
CONS	02X	NHS Doncaster CCG	2013	83		0.481928		0.518072	5*	5*	26	41	8		72		0.472222		0.527778	5*	5*	21	37	8		11		0.545455		0.454545	5*	5*	5*	5*	0
CONS	02X	NHS Doncaster CCG	2014	87		0.482759		0.517241	5*	6	23	42	12		76		0.460526		0.539474	5*	5*	19	39	9		13		0.615385		0.384615	0	5*	5*	5*	5*
CONS	02X	NHS Doncaster CCG	2015	95		0.515789		0.484211	6	6	26	49	10		75		0.493333		0.506667	5*	5*	21	37	9		21		0.619048		0.380952	5*	5*	5*	13	5*
CONS	11J	NHS Dorset CCG	2013	262		0.469466		0.530534	5*	27	80	120	35		232		0.456897		0.543103	5*	23	65	110	33		34		0.588235		0.411765	0	5*	16	13	5*
CONS	11J	NHS Dorset CCG	2014	281		0.47331		0.52669	5*	15	70	150	43		249		0.46988		0.53012	5*	12	63	133	38		36		0.527778		0.472222	0	5*	8	19	6
CONS	11J	NHS Dorset CCG	2015	251		0.498008		0.501992	7	13	71	118	43		220		0.490909		0.509091	7	11	59	105	39		33		0.575758		0.424242	0	5*	14	13	5*
CONS	05C	NHS Dudley CCG	2013	90		0.388889		0.611111	5*	9	25	41	13		80		0.3625		0.6375	5*	8	24	34	13		11		0.545455		0.454545	5*	5*	5*	7	0
CONS	05C	NHS Dudley CCG	2014	103		0.427184		0.572816	5*	10	35	39	17		90		0.422222		0.577778	5*	9	30	35	14		16		0.5625		0.4375	5*	5*	6	5*	5*
CONS	05C	NHS Dudley CCG	2015	94		0.542553		0.457447	5*	7	27	41	17		78		0.525641		0.474359	5*	5*	21	36	16		17		0.588235		0.411765	0	5*	6	6	5*
CONS	00D	NHS Durham Dales, Easington and Sedgefield CCG	2013	91		0.43956		0.56044	5*	10	27	45	8		86		0.465116		0.534884	5*	10	25	42	8		6		0		1	0	0	5*	5*	0
CONS	00D	NHS Durham Dales, Easington and Sedgefield CCG	2014	93		0.44086		0.55914	5*	10	27	42	12		85		0.423529		0.576471	5*	9	25	38	11		9		0.555556		0.444444	0	5*	5*	5*	5*
CONS	00D	NHS Durham Dales, Easington and Sedgefield CCG	2015	98		0.540816		0.459184	5*	11	31	44	8		84		0.547619		0.452381	5*	8	27	40	5*		15		0.533333		0.466667	0	5*	5*	5*	5*
CONS	07W	NHS Ealing CCG	2013	67		0.402985		0.597015	5*	6	20	28	10		61		0.409836		0.590164	5*	6	19	24	9		7		0.285714		0.714286	5*	0	5*	5*	5*
CONS	07W	NHS Ealing CCG	2014	72		0.513889		0.486111	5*	7	25	31	5*		62		0.532258		0.467742	5*	6	21	26	5*		11		0.454545		0.545455	0	5*	5*	5*	0
CONS	07W	NHS Ealing CCG	2015	72		0.513889		0.486111	5*	5*	26	32	6		64		0.515625		0.484375	5*	5*	24	28	5*		9		0.555556		0.444444	5*	5*	5*	5*	5*
CONS	06K	NHS East and North Hertfordshire CCG	2013	134		0.440299		0.559701	6	12	35	63	18		120		0.441667		0.558333	5*	12	29	57	17		14		0.428571		0.571429	5*	0	6	6	5*
CONS	06K	NHS East and North Hertfordshire CCG	2014	163		0.472393		0.527607	5*	10	42	72	36		139		0.446043		0.553957	5*	8	36	64	30		26		0.615385		0.384615	5*	5*	7	8	7
CONS	06K	NHS East and North Hertfordshire CCG	2015	151		0.470199		0.529801	5*	13	36	69	28		130		0.461538		0.538462	5*	13	30	57	25		22		0.5		0.5	0	0	6	13	5*
CONS	01A	NHS East Lancashire CCG	2013	66		0.515152		0.484848	5*	10	18	29	7		62		0.516129		0.483871	5*	9	16	28	7		5*		0.5		0.5	0	5*	5*	5*	0
CONS	01A	NHS East Lancashire CCG	2014	64		0.46875		0.53125	5*	5*	15	30	12		56		0.464286		0.535714	5*	5*	12	29	9		8		0.5		0.5	0	5*	5*	5*	5*
CONS	01A	NHS East Lancashire CCG	2015	80		0.525		0.475	5*	8	26	34	11		71		0.535211		0.464789	5*	8	23	28	11		10		0.4		0.6	0	0	5*	6	5*
CONS	03W	NHS East Leicestershire and Rutland CCG	2013	126		0.444444		0.555556	5*	12	27	65	22		117		0.452991		0.547009	5*	12	25	57	22		11		0.272727		0.727273	0	5*	5*	9	0
CONS	03W	NHS East Leicestershire and Rutland CCG	2014	111		0.486486		0.513514	5*	9	31	53	16		102		0.480392		0.519608	5*	8	29	49	14		10		0.6		0.4	0	5*	5*	5*	5*
CONS	03W	NHS East Leicestershire and Rutland CCG	2015	91		0.472527		0.527473	5*	6	26	38	20		83		0.46988		0.53012	5*	6	21	37	18		9		0.444444		0.555556	0	0	5*	5*	5*
CONS	02Y	NHS East Riding of Yorkshire CCG	2013	74		0.567568		0.432432	5*	7	21	36	9		61		0.540984		0.459016	0	5*	16	31	9		13		0.692308		0.307692	5*	5*	5*	5*	0
CONS	02Y	NHS East Riding of Yorkshire CCG	2014	91		0.538462		0.461538	0	8	25	51	8		76		0.552632		0.447368	0	8	22	41	6		15		0.466667		0.533333	0	0	5*	10	5*
CONS	02Y	NHS East Riding of Yorkshire CCG	2015	99		0.515152		0.484848	0	12	27	43	17		85		0.517647		0.482353	0	9	24	35	17		16		0.5		0.5	0	5*	5*	9	0
CONS	05D	NHS East Staffordshire CCG	2013	28		0.464286		0.535714	5*	5*	6	14	5*		28		0.464286		0.535714	5*	5*	6	14	5*		5*		0		1	0	0	0	5*	0
CONS	05D	NHS East Staffordshire CCG	2014	31		0.483871		0.516129	5*	5*	9	10	7		28		0.5		0.5	5*	5*	7	9	7		5*		0.333333		0.666667	0	0	5*	5*	0
CONS	05D	NHS East Staffordshire CCG	2015	36		0.472222		0.527778	5*	5*	10	17	5*		32		0.46875		0.53125	5*	5*	7	17	5*		5*		0.5		0.5	0	5*	5*	0	0
CONS	09L	NHS East Surrey CCG	2013	39		0.358974		0.641026	5*	5*	9	18	7		36		0.333333		0.666667	5*	5*	7	17	7		5*		0.666667		0.333333	0	0	5*	5*	0
CONS	09L	NHS East Surrey CCG	2014	43		0.534884		0.465116	5*	5*	10	20	8		36		0.5		0.5	5*	5*	8	18	5*		8		0.75		0.25	0	0	5*	5*	5*
CONS	09L	NHS East Surrey CCG	2015	48		0.5625		0.4375	0	5*	16	17	15		42		0.52381		0.47619	0	5*	14	14	14		6		0.833333		0.166667	0	0	5*	5*	5*
CONS	09F	NHS Eastbourne, Hailsham and Seaford CCG	2013	65		0.430769		0.569231	5*	8	13	33	10		53		0.358491		0.641509	5*	5*	10	29	9		13		0.692308		0.307692	0	5*	5*	5*	5*
CONS	09F	NHS Eastbourne, Hailsham and Seaford CCG	2014	67		0.447761		0.552239	5*	5*	13	39	10		59		0.457627		0.542373	5*	5*	10	35	10		8		0.375		0.625	0	5*	5*	5*	0
CONS	09F	NHS Eastbourne, Hailsham and Seaford CCG	2015	92		0.478261		0.521739	5*	7	19	40	24		76		0.486842		0.513158	5*	6	15	31	22		17		0.411765		0.588235	0	5*	5*	9	5*
CONS	01C	NHS Eastern Cheshire CCG	2013	57		0.561404		0.438596	5*	7	11	30	8		49		0.530612		0.469388	5*	6	11	24	7		8		0.75		0.25	0	5*	0	6	5*
CONS	01C	NHS Eastern Cheshire CCG	2014	53		0.45283		0.54717	0	5*	16	26	10		41		0.414634		0.585366	0	0	14	18	9		12		0.583333		0.416667	0	5*	5*	8	5*
CONS	01C	NHS Eastern Cheshire CCG	2015	50		0.58		0.42	0	5*	13	27	5*		45		0.577778		0.422222	0	5*	10	26	5*		5*		0.6		0.4	0	5*	5*	5*	0
CONS	07X	NHS Enfield CCG	2013	80		0.425		0.575	5*	9	21	33	12		74		0.405405		0.594595	5*	9	17	31	12		6		0.666667		0.333333	0	0	5*	5*	0
CONS	07X	NHS Enfield CCG	2014	110		0.409091		0.590909	5*	10	25	48	23		106		0.424528		0.575472	5*	9	25	45	23		5*		0		1	0	5*	5*	5*	0
CONS	07X	NHS Enfield CCG	2015	123		0.512195		0.487805	5*	19	32	51	17		111		0.504505		0.495495	5*	16	29	45	17		14		0.642857		0.357143	0	5*	5*	6	0
CONS	03X	NHS Erewash CCG	2013	34		0.529412		0.470588	5*	5*	10	16	5*		32		0.5		0.5	5*	5*	9	16	5*		5*		1		0	0	5*	5*	0	0
CONS	03X	NHS Erewash CCG	2014	29		0.37931		0.62069	0	0	13	12	5*		24		0.333333		0.666667	0	0	10	10	5*		5*		0.6		0.4	0	0	5*	5*	0
CONS	03X	NHS Erewash CCG	2015	25		0.52		0.48	0	5*	5*	14	6		23		0.478261		0.521739	0	5*	5*	13	5*		5*		1		0	0	0	0	5*	5*
CONS	10K	NHS Fareham and Gosport CCG	2013	45		0.577778		0.422222	5*	5*	9	25	5*		36		0.527778		0.472222	5*	5*	8	20	5*		9		0.777778		0.222222	5*	5*	5*	5*	5*
CONS	10K	NHS Fareham and Gosport CCG	2014	44		0.431818		0.568182	5*	5*	11	24	5*		41		0.390244		0.609756	5*	5*	11	23	5*		5*		1		0	0	5*	0	5*	0
CONS	10K	NHS Fareham and Gosport CCG	2015	61		0.442623		0.557377	5*	5*	18	28	9		53		0.45283		0.54717	5*	5*	16	23	8		8		0.375		0.625	0	0	5*	5*	5*
CONS	02M	NHS Fylde & Wyre CCG	2013	37		0.243243		0.756757	5*	5*	13	13	5*		35		0.257143		0.742857	5*	5*	12	13	5*		5*		0		1	0	0	5*	0	5*
CONS	02M	NHS Fylde & Wyre CCG	2014	57		0.421053		0.578947	5*	5*	17	27	10		54		0.425926		0.574074	5*	5*	16	25	10		5*		0.5		0.5	0	0	5*	5*	0
CONS	02M	NHS Fylde & Wyre CCG	2015	49		0.591837		0.408163	5*	5*	16	25	5*		43		0.581395		0.418605	5*	5*	16	20	5*		7		0.571429		0.428571	0	0	5*	5*	5*
CONS	11M	NHS Gloucestershire CCG	2013	132		0.522727		0.477273	6	7	39	68	12		109		0.513761		0.486239	6	6	31	56	10		24		0.583333		0.416667	0	5*	9	12	5*
CONS	11M	NHS Gloucestershire CCG	2014	146		0.486301		0.513699	5*	13	32	79	20		128		0.484375		0.515625	5*	12	27	68	19		18		0.5		0.5	0	5*	5*	11	5*
CONS	11M	NHS Gloucestershire CCG	2015	160		0.46875		0.53125	5*	15	39	65	36		137		0.452555		0.547445	5*	12	30	59	32		24		0.541667		0.458333	5*	5*	9	6	5*
CONS	06M	NHS Great Yarmouth & Waveney CCG	2013	78		0.538462		0.461538	0	8	27	37	6		64		0.5		0.5	0	7	22	30	5*		14		0.714286		0.285714	0	5*	5*	7	5*
CONS	06M	NHS Great Yarmouth & Waveney CCG	2014	85		0.541176		0.458824	5*	5*	24	42	13		74		0.527027		0.472973	5*	5*	19	38	12		13		0.692308		0.307692	5*	5*	6	5*	5*
CONS	06M	NHS Great Yarmouth & Waveney CCG	2015	89		0.393258		0.606742	5*	6	26	40	14		76		0.394737		0.605263	5*	5*	21	35	12		13		0.384615		0.615385	0	5*	5*	5*	5*
CONS	03A	NHS Greater Huddersfield CCG	2013	54		0.5		0.5	5*	5*	18	23	9		47		0.531915		0.468085	5*	5*	17	19	8		7		0.285714		0.714286	0	5*	5*	5*	5*
CONS	03A	NHS Greater Huddersfield CCG	2014	40		0.5		0.5	5*	6	9	20	5*		33		0.515152		0.484848	5*	5*	8	16	5*		8		0.375		0.625	0	5*	5*	5*	5*
CONS	03A	NHS Greater Huddersfield CCG	2015	47		0.319149		0.680851	0	5*	12	25	9		37		0.351351		0.648649	0	5*	8	19	8		11		0.181818		0.818182	0	0	5*	7	5*
CONS	01E	NHS Greater Preston CCG	2013	54		0.5		0.5	5*	6	14	24	9		51		0.509804		0.490196	5*	6	14	21	9		5*		0.333333		0.666667	0	0	0	5*	0
CONS	01E	NHS Greater Preston CCG	2014	55		0.563636		0.436364	5*	6	17	20	10		47		0.553191		0.446809	5*	6	14	16	9		9		0.555556		0.444444	0	0	5*	5*	5*
CONS	01E	NHS Greater Preston CCG	2015	41		0.560976		0.439024	0	5*	16	13	8		37		0.567568		0.432432	0	5*	16	10	7		5*		0.5		0.5	0	0	0	5*	5*
CONS	08A	NHS Greenwich CCG	2013	61		0.360656		0.639344	5*	12	16	26	5*		58		0.362069		0.637931	5*	11	16	25	5*		5*		0.4		0.6	0	5*	5*	5*	5*
CONS	08A	NHS Greenwich CCG	2014	63		0.412698		0.587302	5*	7	15	25	13		50		0.38		0.62	5*	7	11	19	10		13		0.538462		0.461538	0	0	5*	6	5*
CONS	08A	NHS Greenwich CCG	2015	49		0.44898		0.55102	5*	5*	11	23	9		42		0.404762		0.595238	5*	5*	8	21	7		7		0.714286		0.285714	0	0	5*	5*	5*
CONS	09N	NHS Guildford and Waverley CCG	2013	52		0.538462		0.461538	0	5*	11	29	8		43		0.55814		0.44186	0	5*	7	26	7		11		0.363636		0.636364	0	5*	5*	5*	5*
CONS	09N	NHS Guildford and Waverley CCG	2014	55		0.490909		0.509091	5*	5*	13	27	9		48		0.479167		0.520833	5*	5*	12	22	8		7		0.571429		0.428571	0	0	5*	5*	5*
CONS	09N	NHS Guildford and Waverley CCG	2015	66		0.424242		0.575758	5*	5*	16	30	13		56		0.392857		0.607143	5*	5*	13	24	12		10		0.6		0.4	0	0	5*	6	5*
CONS	01F	NHS Halton CCG	2013	36		0.388889		0.611111	0	5*	14	14	5*		34		0.411765		0.588235	0	5*	13	13	5*		5*		0		1	0	0	5*	5*	0
CONS	01F	NHS Halton CCG	2014	37		0.486486		0.513514	5*	6	8	15	7		36		0.5		0.5	5*	6	8	14	7		5*		0		1	0	0	0	5*	0
CONS	01F	NHS Halton CCG	2015	32		0.5		0.5	5*	5*	12	10	5*		31		0.516129		0.483871	5*	5*	11	10	5*		5*		0		1	0	0	5*	0	0
CONS	03D	NHS Hambleton, Richmondshire and Whitby CCG	2013	50		0.46		0.54	0	5*	14	29	5*		46		0.434783		0.565217	0	5*	12	29	5*		5*		0.75		0.25	0	5*	5*	0	5*
CONS	03D	NHS Hambleton, Richmondshire and Whitby CCG	2014	38		0.526316		0.473684	5*	7	9	13	8		32		0.5		0.5	0	7	7	11	7		6		0.666667		0.333333	5*	0	5*	5*	5*
CONS	03D	NHS Hambleton, Richmondshire and Whitby CCG	2015	53		0.433962		0.566038	5*	5*	12	30	6		46		0.434783		0.565217	5*	5*	11	26	5*		7		0.428571		0.571429	0	5*	5*	5*	5*
CONS	08C	NHS Hammersmith and Fulham CCG	2013	25		0.48		0.52	5*	5*	8	7	5*		24		0.458333		0.541667	5*	5*	8	6	5*		5*		1		0	0	0	0	5*	0
CONS	08C	NHS Hammersmith and Fulham CCG	2014	23		0.434783		0.565217	5*	5*	5*	12	5*		16		0.3125		0.6875	5*	5*	5*	9	5*		7		0.714286		0.285714	0	5*	5*	5*	0
CONS	08C	NHS Hammersmith and Fulham CCG	2015	35		0.542857		0.457143	5*	7	9	15	5*		28		0.571429		0.428571	5*	6	8	11	5*		8		0.5		0.5	0	5*	5*	5*	5*
CONS	03Y	NHS Hardwick CCG	2013	29		0.37931		0.62069	5*	5*	8	15	5*		28		0.392857		0.607143	5*	5*	8	15	5*		5*		0		1	0	0	0	0	5*
CONS	03Y	NHS Hardwick CCG	2014	26		0.538462		0.461538	0	5*	11	8	5*		25		0.52		0.48	0	5*	10	8	5*		5*		1		0	0	0	5*	0	0
CONS	03Y	NHS Hardwick CCG	2015	36		0.305556		0.694444	0	7	6	19	5*		32		0.28125		0.71875	0	6	6	16	5*		5*		0.5		0.5	0	5*	0	5*	0
CONS	08D	NHS Haringey CCG	2013	74		0.405405		0.594595	6	12	26	25	5*		67		0.41791		0.58209	5*	12	24	23	5*		10		0.3		0.7	5*	5*	5*	5*	5*
CONS	08D	NHS Haringey CCG	2014	59		0.440678		0.559322	6	5*	22	24	5*		55		0.436364		0.563636	6	5*	19	23	5*		5*		0.6		0.4	0	0	5*	5*	0
CONS	08D	NHS Haringey CCG	2015	68		0.426471		0.573529	5*	10	12	31	14		59		0.40678		0.59322	5*	9	10	26	13		12		0.583333		0.416667	0	5*	5*	7	5*
CONS	03E	NHS Harrogate and Rural District CCG	2013	37		0.540541		0.459459	0	5*	12	14	6		34		0.529412		0.470588	0	5*	12	12	6		5*		0.75		0.25	0	5*	0	5*	0
CONS	03E	NHS Harrogate and Rural District CCG	2014	47		0.468085		0.531915	5*	5*	15	21	6		40		0.45		0.55	5*	5*	13	19	5*		9		0.444444		0.555556	0	5*	5*	5*	5*
CONS	03E	NHS Harrogate and Rural District CCG	2015	65		0.492308		0.507692	5*	7	15	29	12		50		0.5		0.5	5*	5*	13	23	10		15		0.466667		0.533333	5*	5*	5*	6	5*
CONS	08E	NHS Harrow CCG	2013	64		0.5		0.5	5*	6	13	35	8		59		0.474576		0.525424	5*	5*	13	32	7		5*		0.8		0.2	0	5*	0	5*	5*
CONS	08E	NHS Harrow CCG	2014	46		0.434783		0.565217	5*	5*	6	21	11		36		0.361111		0.638889	5*	5*	5*	16	9		10		0.7		0.3	0	0	5*	5*	5*
CONS	08E	NHS Harrow CCG	2015	56		0.446429		0.553571	5*	6	10	25	11		46		0.434783		0.565217	5*	6	9	21	7		11		0.545455		0.454545	5*	0	5*	5*	5*
CONS	00K	NHS Hartlepool and Stockton-on-Tees CCG	2013	79		0.556962		0.443038	5*	6	16	42	10		72		0.541667		0.458333	5*	5*	16	39	8		7		0.714286		0.285714	5*	5*	0	5*	5*
CONS	00K	NHS Hartlepool and Stockton-on-Tees CCG	2014	91		0.538462		0.461538	5*	10	29	36	11		88		0.522727		0.477273	5*	10	29	35	9		5*		1		0	0	0	0	5*	5*
CONS	00K	NHS Hartlepool and Stockton-on-Tees CCG	2015	80		0.4875		0.5125	5*	11	20	39	7		72		0.5		0.5	5*	11	18	34	6		9		0.333333		0.666667	0	0	5*	5*	5*
CONS	09P	NHS Hastings & Rother CCG	2013	51		0.431373		0.568627	5*	5*	15	23	8		48		0.4375		0.5625	5*	5*	14	21	8		5*		0.333333		0.666667	0	0	5*	5*	0
CONS	09P	NHS Hastings & Rother CCG	2014	53		0.433962		0.566038	5*	7	5*	28	11		50		0.44		0.56	5*	7	5*	25	11		5*		0.333333		0.666667	0	0	0	5*	0
CONS	09P	NHS Hastings & Rother CCG	2015	51		0.490196		0.509804	5*	6	14	21	7		44		0.5		0.5	5*	6	10	20	6		8		0.5		0.5	5*	5*	5*	5*	5*
CONS	08F	NHS Havering CCG	2013	84		0.369048		0.630952	5*	8	24	40	9		75		0.36		0.64	5*	6	22	36	8		10		0.4		0.6	0	5*	5*	5*	5*
CONS	08F	NHS Havering CCG	2014	97		0.463918		0.536082	5*	7	27	47	11		82		0.439024		0.560976	5*	6	23	40	9		16		0.5625		0.4375	5*	5*	5*	8	5*
CONS	08F	NHS Havering CCG	2015	101		0.485149		0.514851	5*	9	24	50	13		93		0.473118		0.526882	5*	9	24	44	12		8		0.625		0.375	5*	0	0	6	5*
CONS	05F	NHS Herefordshire CCG	2013	59		0.372881		0.627119	5*	5*	14	32	7		52		0.365385		0.634615	5*	5*	13	28	6		7		0.428571		0.571429	0	5*	5*	5*	5*
CONS	05F	NHS Herefordshire CCG	2014	53		0.528302		0.471698	5*	5*	11	25	11		47		0.531915		0.468085	5*	5*	9	22	10		7		0.428571		0.571429	0	0	5*	5*	5*
CONS	05F	NHS Herefordshire CCG	2015	70		0.485714		0.514286	0	5*	19	34	13		63		0.428571		0.571429	0	5*	15	31	13		9		0.888889		0.111111	0	0	5*	5*	0
CONS	06N	NHS Herts Valleys CCG	2013	141		0.382979		0.617021	8	10	37	66	20		117		0.376068		0.623932	7	9	30	53	18		25		0.44		0.56	5*	5*	7	14	5*
CONS	06N	NHS Herts Valleys CCG	2014	136		0.404412		0.595588	5*	13	27	61	32		120		0.416667		0.583333	5*	12	22	55	29		16		0.3125		0.6875	5*	5*	5*	6	5*
CONS	06N	NHS Herts Valleys CCG	2015	158		0.556962		0.443038	5*	15	41	71	29		128		0.53125		0.46875	5*	12	35	54	25		31		0.677419		0.322581	0	5*	6	17	5*
CONS	01D	NHS Heywood, Middleton & Rochdale CCG	2013	51		0.392157		0.607843	5*	8	10	26	6		44		0.431818		0.568182	0	6	10	22	6		7		0.142857		0.857143	5*	5*	0	5*	0
CONS	01D	NHS Heywood, Middleton & Rochdale CCG	2014	57		0.350877		0.649123	5*	6	16	24	9		49		0.326531		0.673469	5*	5*	13	21	9		8		0.5		0.5	0	5*	5*	5*	0
CONS	01D	NHS Heywood, Middleton & Rochdale CCG	2015	49		0.55102		0.44898	0	9	10	21	9		41		0.536585		0.463415	0	7	9	19	6		8		0.625		0.375	0	5*	5*	5*	5*
CONS	99K	NHS High Weald Lewes Havens CCG	2013	50		0.5		0.5	0	5*	15	22	10		43		0.511628		0.488372	0	5*	12	19	9		8		0.5		0.5	0	0	5*	5*	5*
CONS	99K	NHS High Weald Lewes Havens CCG	2014	50		0.66		0.34	5*	5*	15	18	13		43		0.651163		0.348837	5*	5*	13	14	13		7		0.714286		0.285714	5*	0	5*	5*	0
CONS	99K	NHS High Weald Lewes Havens CCG	2015	41		0.585366		0.414634	5*	5*	11	21	5*		36		0.555556		0.444444	0	5*	10	20	5*		5*		0.8		0.2	5*	5*	5*	5*	5*
CONS	08G	NHS Hillingdon CCG	2013	64		0.390625		0.609375	5*	5*	19	28	12		58		0.37931		0.62069	5*	5*	17	25	11		6		0.5		0.5	0	0	5*	5*	5*
CONS	08G	NHS Hillingdon CCG	2014	56		0.375		0.625	5*	5*	9	25	15		46		0.391304		0.608696	5*	5*	8	21	12		11		0.363636		0.636364	5*	5*	5*	5*	5*
CONS	08G	NHS Hillingdon CCG	2015	48		0.520833		0.479167	5*	5*	8	26	7		45		0.533333		0.466667	5*	5*	8	23	7		5*		0.5		0.5	5*	0	0	5*	0
CONS	09X	NHS Horsham and Mid Sussex CCG	2013	43		0.44186		0.55814	5*	5*	8	22	8		37		0.459459		0.540541	5*	5*	7	18	7		6		0.333333		0.666667	0	0	5*	5*	5*
CONS	09X	NHS Horsham and Mid Sussex CCG	2014	46		0.391304		0.608696	0	5*	10	23	9		40		0.35		0.65	0	5*	8	20	9		6		0.666667		0.333333	0	5*	5*	5*	0
CONS	09X	NHS Horsham and Mid Sussex CCG	2015	56		0.464286		0.535714	5*	0	7	31	14		53		0.45283		0.54717	5*	0	6	30	13		5*		0.666667		0.333333	0	0	5*	5*	5*
CONS	07Y	NHS Hounslow CCG	2013	53		0.528302		0.471698	5*	7	17	21	5*		50		0.5		0.5	5*	6	16	20	5*		5*		1		0	0	5*	5*	5*	0
CONS	07Y	NHS Hounslow CCG	2014	51		0.490196		0.509804	5*	10	18	15	5*		46		0.478261		0.521739	5*	7	18	14	5*		6		0.5		0.5	0	5*	5*	5*	5*
CONS	07Y	NHS Hounslow CCG	2015	46		0.543478		0.456522	5*	14	9	15	6		43		0.55814		0.44186	5*	13	9	13	6		5*		0.5		0.5	0	5*	0	5*	0
CONS	03F	NHS Hull CCG	2013	71		0.394366		0.605634	5*	5*	17	35	10		66		0.409091		0.590909	5*	5*	14	33	10		7		0.285714		0.714286	5*	0	5*	5*	0
CONS	03F	NHS Hull CCG	2014	61		0.52459		0.47541	5*	5*	18	29	8		56		0.535714		0.464286	5*	5*	16	26	8		6		0.5		0.5	0	0	5*	5*	0
CONS	03F	NHS Hull CCG	2015	51		0.54902		0.45098	5*	6	13	21	6		41		0.536585		0.463415	5*	5*	10	17	5*		11		0.636364		0.363636	5*	5*	5*	5*	5*
CONS	06L	NHS Ipswich and East Suffolk CCG	2013	131		0.389313		0.610687	5*	9	39	58	23		119		0.369748		0.630252	5*	8	31	55	23		12		0.583333		0.416667	0	5*	8	5*	0
CONS	06L	NHS Ipswich and East Suffolk CCG	2014	170		0.435294		0.564706	5*	14	39	91	25		143		0.405594		0.594406	5*	11	30	77	24		28		0.607143		0.392857	0	5*	9	15	5*
CONS	06L	NHS Ipswich and East Suffolk CCG	2015	146		0.479452		0.520548	5*	5*	42	75	22		130		0.461538		0.538462	5*	5*	35	67	22		17		0.588235		0.411765	0	5*	7	9	0
CONS	10L	NHS Isle of Wight CCG	2013	34		0.676471		0.323529	0	5*	11	19	5*		33		0.69697		0.30303	0	5*	11	18	5*		5*		0		1	0	0	0	5*	0
CONS	10L	NHS Isle of Wight CCG	2014	43		0.465116		0.534884	5*	5*	12	19	8		37		0.459459		0.540541	5*	0	10	16	8		7		0.428571		0.571429	0	5*	5*	5*	5*
CONS	10L	NHS Isle of Wight CCG	2015	46		0.434783		0.565217	5*	0	16	22	6		42		0.428571		0.571429	5*	0	15	19	6		5*		0.4		0.6	0	0	5*	5*	0
CONS	08H	NHS Islington CCG	2013	32		0.34375		0.65625	5*	5*	17	6	5*		31		0.322581		0.677419	5*	5*	16	6	5*		5*		1		0	0	0	5*	0	0
CONS	08H	NHS Islington CCG	2014	46		0.543478		0.456522	5*	5*	15	17	6		43		0.534884		0.465116	5*	5*	15	16	5*		5*		0.666667		0.333333	0	5*	0	5*	5*
CONS	08H	NHS Islington CCG	2015	46		0.521739		0.478261	5*	8	16	16	5*		44		0.522727		0.477273	5*	8	16	15	5*		5*		0.5		0.5	0	0	0	5*	5*
CONS	11N	NHS Kernow CCG	2013	190		0.452632		0.547368	8	20	59	88	17		167		0.42515		0.57485	6	15	51	81	15		29		0.551724		0.448276	5*	5*	9	12	5*
CONS	11N	NHS Kernow CCG	2014	170		0.452941		0.547059	5*	13	43	81	29		145		0.441379		0.558621	5*	12	38	66	26		26		0.538462		0.461538	5*	5*	5*	16	5*
CONS	11N	NHS Kernow CCG	2015	188		0.542553		0.457447	5*	22	41	95	25		161		0.52795		0.47205	5*	18	34	80	24		27		0.62963		0.37037	0	5*	7	15	5*
CONS	08J	NHS Kingston CCG	2013	54		0.574074		0.425926	5*	9	16	18	9		47		0.531915		0.468085	5*	9	12	15	9		8		0.875		0.125	0	0	5*	5*	0
CONS	08J	NHS Kingston CCG	2014	47		0.595745		0.404255	5*	5*	12	22	7		42		0.595238		0.404762	5*	5*	9	21	6		5*		0.6		0.4	0	0	5*	5*	5*
CONS	08J	NHS Kingston CCG	2015	50		0.44		0.56	5*	5*	14	21	12		42		0.47619		0.52381	5*	5*	11	17	11		8		0.25		0.75	0	0	5*	5*	5*
CONS	01J	NHS Knowsley CCG	2013	56		0.428571		0.571429	5*	6	25	21	5*		55		0.436364		0.563636	5*	6	24	21	5*		5*		0		1	0	0	5*	0	0
CONS	01J	NHS Knowsley CCG	2014	47		0.468085		0.531915	5*	9	7	26	5*		41		0.463415		0.536585	5*	9	6	22	5*		6		0.5		0.5	5*	0	5*	5*	0
CONS	01J	NHS Knowsley CCG	2015	56		0.482143		0.517857	5*	5*	22	22	5*		51		0.431373		0.568627	5*	5*	20	20	5*		5*		1		0	0	5*	5*	5*	0
CONS	08K	NHS Lambeth CCG	2013	43		0.418605		0.581395	5*	6	10	19	5*		41		0.414634		0.585366	5*	6	9	18	5*		5*		0.5		0.5	0	0	5*	5*	0
CONS	08K	NHS Lambeth CCG	2014	41		0.512195		0.487805	5*	9	11	17	5*		37		0.486486		0.513514	5*	7	11	15	5*		5*		0.75		0.25	0	5*	0	5*	0
CONS	08K	NHS Lambeth CCG	2015	40		0.375		0.625	5*	5*	16	11	5*		35		0.4		0.6	5*	5*	13	10	5*		5*		0.2		0.8	0	5*	5*	5*	0
CONS	01K	NHS Lancashire North CCG	2013	31		0.451613		0.548387	5*	5*	9	14	5*		27		0.444444		0.555556	5*	5*	7	13	5*		5*		0.5		0.5	0	0	5*	5*	5*
CONS	01K	NHS Lancashire North CCG	2014	39		0.410256		0.589744	5*	5*	11	18	5*		35		0.428571		0.571429	5*	5*	8	17	5*		5*		0.25		0.75	0	0	5*	5*	0
CONS	01K	NHS Lancashire North CCG	2015	57		0.403509		0.596491	5*	5*	16	28	6		52		0.384615		0.615385	5*	5*	14	25	6		5*		0.6		0.4	0	0	5*	5*	0
CONS	02V	NHS Leeds North CCG	2013	59		0.389831		0.610169	5*	7	21	21	9		57		0.385965		0.614035	5*	6	21	20	9		5*		0.5		0.5	0	5*	0	5*	0
CONS	02V	NHS Leeds North CCG	2014	74		0.445946		0.554054	5*	11	14	40	7		68		0.441176		0.558824	5*	11	12	36	7		6		0.5		0.5	0	0	5*	5*	0
CONS	02V	NHS Leeds North CCG	2015	61		0.590164		0.409836	0	11	22	20	8		54		0.555556		0.444444	0	11	19	16	8		7		0.857143		0.142857	0	0	5*	5*	0
CONS	03G	NHS Leeds South and East CCG	2013	91		0.527473		0.472527	7	11	29	40	5*		77		0.545455		0.454545	7	11	25	31	5*		14		0.428571		0.571429	0	0	5*	9	5*
CONS	03G	NHS Leeds South and East CCG	2014	95		0.484211		0.515789	5*	14	26	46	5*		90		0.477778		0.522222	5*	14	25	42	5*		6		0.5		0.5	0	0	5*	5*	0
CONS	03G	NHS Leeds South and East CCG	2015	96		0.416667		0.583333	5*	11	26	43	14		89		0.426966		0.573034	5*	10	23	41	13		8		0.25		0.75	0	5*	5*	5*	5*
CONS	03C	NHS Leeds West CCG	2013	106		0.471698		0.528302	6	13	28	51	8		99		0.474747		0.525253	6	12	28	45	8		7		0.428571		0.571429	0	5*	0	6	0
CONS	03C	NHS Leeds West CCG	2014	113		0.460177		0.539823	5*	9	27	52	24		102		0.45098		0.54902	5*	6	23	49	23		11		0.545455		0.454545	0	5*	5*	5*	5*
CONS	03C	NHS Leeds West CCG	2015	109		0.477064		0.522936	5*	10	30	47	21		95		0.452632		0.547368	5*	9	23	42	20		15		0.6		0.4	0	5*	7	6	5*
CONS	04C	NHS Leicester City CCG	2013	89		0.460674		0.539326	7	12	30	30	11		78		0.423077		0.576923	6	11	24	27	11		11		0.727273		0.272727	5*	5*	6	5*	0
CONS	04C	NHS Leicester City CCG	2014	73		0.493151		0.506849	5*	11	15	36	8		67		0.507463		0.492537	5*	10	14	33	8		7		0.285714		0.714286	5*	5*	5*	5*	0
CONS	04C	NHS Leicester City CCG	2015	80		0.45		0.55	5*	8	14	39	16		71		0.43662		0.56338	5*	7	11	36	15		10		0.5		0.5	5*	5*	5*	5*	5*
CONS	08L	NHS Lewisham CCG	2013	60		0.366667		0.633333	8	5*	22	23	5*		58		0.37931		0.62069	8	5*	21	22	5*		5*		0.5		0.5	0	0	5*	5*	0
CONS	08L	NHS Lewisham CCG	2014	54		0.388889		0.611111	5*	9	16	19	9		54		0.388889		0.611111	5*	9	16	19	9		0		0		0	0	0	0	0	0
CONS	08L	NHS Lewisham CCG	2015	57		0.54386		0.45614	5*	11	15	25	5*		54		0.537037		0.462963	5*	11	15	23	5*		5*		0.75		0.25	5*	0	0	5*	0
CONS	03T	NHS Lincolnshire East CCG	2013	73		0.547945		0.452055	5*	5*	29	29	8		69		0.565217		0.434783	5*	5*	27	27	8		7		0.285714		0.714286	0	0	5*	5*	0
CONS	03T	NHS Lincolnshire East CCG	2014	80		0.5		0.5	5*	10	20	36	10		75		0.533333		0.466667	5*	10	20	31	10		7		0.285714		0.714286	5*	0	0	6	0
CONS	03T	NHS Lincolnshire East CCG	2015	75		0.466667		0.533333	5*	7	24	36	8		67		0.477612		0.522388	5*	6	22	32	7		8		0.375		0.625	0	5*	5*	5*	5*
CONS	04D	NHS Lincolnshire West CCG	2013	32		0.59375		0.40625	0	5*	5*	25	5*		28		0.642857		0.357143	0	5*	5*	23	5*		5*		0.4		0.6	0	0	5*	5*	5*
CONS	04D	NHS Lincolnshire West CCG	2014	47		0.425532		0.574468	5*	5*	19	22	5*		43		0.395349		0.604651	5*	5*	17	21	5*		5*		0.75		0.25	0	0	5*	5*	5*
CONS	04D	NHS Lincolnshire West CCG	2015	40		0.575		0.425	5*	5*	14	14	8		37		0.540541		0.459459	5*	5*	11	14	8		5*		0.75		0.25	0	0	5*	0	5*
CONS	99A	NHS Liverpool CCG	2013	197		0.461929		0.538071	10	27	67	74	19		188		0.457447		0.542553	10	26	65	70	17		10		0.5		0.5	0	5*	5*	5*	5*
CONS	99A	NHS Liverpool CCG	2014	191		0.471204		0.528796	13	31	58	71	18		179		0.463687		0.536313	12	31	56	64	16		14		0.571429		0.428571	5*	5*	5*	7	5*
CONS	99A	NHS Liverpool CCG	2015	193		0.512953		0.487047	14	24	48	81	26		177		0.508475		0.491525	13	21	46	71	26		16		0.5625		0.4375	5*	5*	5*	10	0
CONS	06P	NHS Luton CCG	2013	17		0.470588		0.529412	0	5*	5*	9	5*		15		0.466667		0.533333	0	5*	5*	8	5*		5*		0.333333		0.666667	0	0	5*	5*	0
CONS	06P	NHS Luton CCG	2014	28		0.607143		0.392857	0	5*	9	12	5*		25		0.6		0.4	0	5*	8	12	5*		5*		0.666667		0.333333	0	5*	5*	0	5*
CONS	06P	NHS Luton CCG	2015	37		0.621622		0.378378	5*	5*	12	14	5*		27		0.555556		0.444444	5*	5*	9	8	5*		10		0.8		0.2	0	5*	5*	6	0
CONS	04E	NHS Mansfield & Ashfield CCG	2013	52		0.403846		0.596154	5*	6	13	24	8		50		0.38		0.62	5*	5*	13	23	8		5*		1		0	0	5*	0	5*	0
CONS	04E	NHS Mansfield & Ashfield CCG	2014	41		0.463415		0.536585	0	5*	14	19	6		34		0.5		0.5	0	5*	12	15	5*		7		0.285714		0.714286	0	0	5*	5*	5*
CONS	04E	NHS Mansfield & Ashfield CCG	2015	53		0.509434		0.490566	5*	5*	18	26	7		47		0.489362		0.510638	5*	5*	13	25	7		6		0.666667		0.333333	0	0	5*	5*	0
CONS	09W	NHS Medway CCG	2013	26		0.461538		0.538462	0	5*	13	11	5*		25		0.48		0.52	0	5*	12	11	5*		5*		0		1	0	0	5*	0	0
CONS	09W	NHS Medway CCG	2014	10		0.3		0.7	0	0	5*	5*	5*		7		0.285714		0.714286	0	0	5*	5*	5*		5*		0.333333		0.666667	0	0	5*	5*	0
CONS	09W	NHS Medway CCG	2015	47		0.510638		0.489362	5*	7	19	14	5*		39		0.461538		0.538462	5*	6	15	13	5*		10		0.8		0.2	0	5*	5*	5*	5*
CONS	08R	NHS Merton CCG	2013	50		0.6		0.4	5*	0	14	28	5*		46		0.630435		0.369565	5*	0	12	26	5*		5*		0.4		0.6	0	0	5*	5*	0
CONS	08R	NHS Merton CCG	2014	57		0.385965		0.614035	5*	5*	16	25	8		51		0.392157		0.607843	5*	5*	14	23	7		6		0.333333		0.666667	0	5*	5*	5*	5*
CONS	08R	NHS Merton CCG	2015	35		0.457143		0.542857	5*	5*	6	17	8		29		0.413793		0.586207	5*	5*	5*	13	8		6		0.666667		0.333333	0	5*	5*	5*	0
CONS	06Q	NHS Mid Essex CCG	2013	81		0.493827		0.506173	5*	8	22	35	12		72		0.5		0.5	5*	8	20	30	10		9		0.444444		0.555556	0	0	5*	5*	5*
CONS	06Q	NHS Mid Essex CCG	2014	81		0.481481		0.518519	5*	5*	27	38	11		72		0.444444		0.555556	5*	5*	21	35	11		11		0.818182		0.181818	0	0	6	5*	0
CONS	06Q	NHS Mid Essex CCG	2015	102		0.539216		0.460784	5*	10	30	50	8		84		0.511905		0.488095	5*	9	26	40	6		20		0.6		0.4	5*	5*	5*	10	5*
CONS	04F	NHS Milton Keynes CCG	2013	30		0.533333		0.466667	5*	5*	6	16	5*		27		0.481481		0.518519	5*	5*	6	15	5*		5*		1		0	5*	5*	0	5*	0
CONS	04F	NHS Milton Keynes CCG	2014	35		0.485714		0.514286	0	5*	12	16	5*		31		0.483871		0.516129	0	5*	11	14	5*		5*		0.5		0.5	0	5*	5*	5*	0
CONS	04F	NHS Milton Keynes CCG	2015	47		0.531915		0.468085	5*	7	13	15	9		42		0.52381		0.47619	5*	6	12	13	8		5*		0.6		0.4	0	5*	5*	5*	5*
CONS	04G	NHS Nene CCG	2013	146		0.445205		0.554795	5*	18	37	62	25		135		0.451852		0.548148	5*	17	34	58	22		11		0.363636		0.636364	0	5*	5*	5*	5*
CONS	04G	NHS Nene CCG	2014	140		0.507143		0.492857	5*	16	36	62	22		119		0.478992		0.521008	5*	15	29	51	21		23		0.695652		0.304348	5*	5*	7	12	5*
CONS	04G	NHS Nene CCG	2015	129		0.511628		0.488372	5*	9	27	69	19		116		0.508621		0.491379	5*	9	23	62	18		14		0.571429		0.428571	5*	0	5*	8	5*
CONS	04H	NHS Newark & Sherwood CCG	2013	23		0.608696		0.391304	5*	5*	9	9	5*		21		0.619048		0.380952	5*	5*	7	9	5*		5*		0.5		0.5	0	0	5*	0	0
CONS	04H	NHS Newark & Sherwood CCG	2014	37		0.567568		0.432432	5*	5*	8	22	5*		32		0.5625		0.4375	5*	5*	6	19	5*		8		0.625		0.375	0	5*	5*	5*	0
CONS	04H	NHS Newark & Sherwood CCG	2015	46		0.5		0.5	5*	8	12	21	5*		39		0.487179		0.512821	5*	5*	11	18	5*		7		0.571429		0.428571	0	5*	5*	5*	0
CONS	10M	NHS Newbury and District CCG	2013	26		0.5		0.5	0	5*	8	10	5*		25		0.52		0.48	0	5*	7	10	5*		5*		0		1	0	0	5*	0	0
CONS	10M	NHS Newbury and District CCG	2014	21		0.52381		0.47619	5*	5*	7	7	5*		19		0.473684		0.526316	5*	5*	5*	7	5*		5*		1		0	0	0	5*	0	0
CONS	10M	NHS Newbury and District CCG	2015	19		0.421053		0.578947	0	5*	7	6	5*		15		0.333333		0.666667	0	5*	5*	5*	5*		5*		0.6		0.4	0	0	5*	5*	0
CONS	13T	NHS Newcastle Gateshead CCG	2014	107		0.495327		0.504673	5*	10	26	60	9		94		0.478723		0.521277	5*	8	23	52	9		13		0.615385		0.384615	0	5*	5*	8	0
CONS	13T	NHS Newcastle Gateshead CCG	2015	119		0.361345		0.638655	5*	11	35	58	14		108		0.333333		0.666667	5*	9	33	53	11		13		0.615385		0.384615	0	5*	5*	5*	5*
CONS	08M	NHS Newham CCG	2013	30		0.6		0.4	5*	5*	8	14	5*		27		0.592593		0.407407	5*	5*	6	13	5*		5*		0.8		0.2	0	0	5*	5*	0
CONS	08M	NHS Newham CCG	2014	17		0.470588		0.529412	5*	5*	7	8	0		15		0.4		0.6	5*	5*	5*	8	0		5*		1		0	0	0	5*	0	0
CONS	08M	NHS Newham CCG	2015	39		0.487179		0.512821	5*	11	12	10	5*		31		0.419355		0.580645	5*	8	8	10	5*		10		0.7		0.3	5*	5*	5*	0	0
CONS	10N	NHS North & West Reading CCG	2013	22		0.545455		0.454545	0	5*	6	13	5*		19		0.526316		0.473684	0	5*	6	10	5*		5*		0.666667		0.333333	0	0	0	5*	0
CONS	10N	NHS North & West Reading CCG	2014	14		0.642857		0.357143	0	5*	5*	8	5*		12		0.666667		0.333333	0	0	5*	7	5*		5*		0.5		0.5	0	5*	0	5*	0
CONS	10N	NHS North & West Reading CCG	2015	19		0.263158		0.736842	5*	5*	5*	6	5*		15		0.266667		0.733333	5*	5*	5*	5*	5*		5*		0.25		0.75	0	0	5*	5*	5*
CONS	04J	NHS North Derbyshire CCG	2013	82		0.52439		0.47561	5*	10	23	38	11		77		0.519481		0.480519	5*	10	22	34	11		5*		0.6		0.4	0	0	5*	5*	0
CONS	04J	NHS North Derbyshire CCG	2014	93		0.451613		0.548387	6	11	14	49	13		83		0.46988		0.53012	5*	11	13	41	13		11		0.363636		0.636364	5*	0	5*	8	0
CONS	04J	NHS North Derbyshire CCG	2015	106		0.528302		0.471698	5*	12	33	46	12		96		0.53125		0.46875	5*	12	27	43	11		11		0.545455		0.454545	0	0	6	5*	5*
CONS	00J	NHS North Durham CCG	2013	93		0.526882		0.473118	5*	13	34	38	6		85		0.517647		0.482353	5*	10	32	35	6		10		0.6		0.4	0	5*	5*	5*	0
CONS	00J	NHS North Durham CCG	2014	83		0.481928		0.518072	5*	10	24	40	7		75		0.44		0.56	5*	9	21	36	6		9		0.777778		0.222222	0	5*	5*	5*	5*
CONS	00J	NHS North Durham CCG	2015	92		0.48913		0.51087	5*	11	27	38	12		85		0.505882		0.494118	5*	11	26	33	11		9		0.333333		0.666667	0	0	5*	6	5*
CONS	06T	NHS North East Essex CCG	2013	85		0.505882		0.494118	5*	10	22	40	12		77		0.493506		0.506494	5*	7	22	35	12		9		0.666667		0.333333	0	5*	0	6	0
CONS	06T	NHS North East Essex CCG	2014	103		0.475728		0.524272	5*	11	23	51	15		87		0.448276		0.551724	5*	10	15	47	13		17		0.647059		0.352941	5*	5*	8	5*	5*
CONS	06T	NHS North East Essex CCG	2015	98		0.489796		0.510204	5*	9	27	47	15		84		0.488095		0.511905	5*	8	24	41	11		17		0.411765		0.588235	0	5*	5*	8	5*
CONS	99M	NHS North East Hampshire and Farnham CCG	2013	52		0.519231		0.480769	5*	5*	17	23	5*		48		0.5		0.5	5*	5*	15	23	5*		5*		0.75		0.25	5*	0	5*	0	5*
CONS	99M	NHS North East Hampshire and Farnham CCG	2014	52		0.480769		0.519231	5*	5*	15	24	6		43		0.465116		0.534884	5*	5*	13	18	5*		9		0.555556		0.444444	0	0	5*	6	5*
CONS	99M	NHS North East Hampshire and Farnham CCG	2015	54		0.685185		0.314815	5*	6	12	28	8		47		0.659574		0.340426	5*	5*	9	27	6		7		0.857143		0.142857	0	5*	5*	5*	5*
CONS	03H	NHS North East Lincolnshire CCG	2013	41		0.560976		0.439024	5*	5*	16	16	5*		39		0.589744		0.410256	5*	5*	14	16	5*		5*		0		1	0	0	5*	0	0
CONS	03H	NHS North East Lincolnshire CCG	2014	72		0.513889		0.486111	5*	5*	19	36	10		66		0.484848		0.515152	5*	5*	18	33	9		7		0.857143		0.142857	0	5*	5*	5*	5*
CONS	03H	NHS North East Lincolnshire CCG	2015	59		0.576271		0.423729	5*	5*	16	32	7		49		0.55102		0.44898	5*	5*	13	28	5*		10		0.7		0.3	0	5*	5*	5*	5*
CONS	10J	NHS North Hampshire CCG	2013	47		0.468085		0.531915	5*	5*	13	19	8		38		0.473684		0.526316	5*	5*	11	15	7		11		0.545455		0.454545	0	5*	5*	5*	5*
CONS	10J	NHS North Hampshire CCG	2014	40		0.425		0.575	0	5*	11	20	5*		33		0.424242		0.575758	0	5*	8	16	5*		8		0.5		0.5	0	0	5*	5*	0
CONS	10J	NHS North Hampshire CCG	2015	45		0.511111		0.488889	0	5*	13	23	8		34		0.470588		0.529412	0	5*	8	19	7		11		0.636364		0.363636	0	5*	5*	5*	5*
CONS	03J	NHS North Kirklees CCG	2013	34		0.441176		0.558824	5*	5*	9	15	5*		32		0.4375		0.5625	5*	5*	8	15	5*		5*		0.666667		0.333333	5*	0	5*	0	5*
CONS	03J	NHS North Kirklees CCG	2014	26		0.461538		0.538462	0	5*	5*	16	0		24		0.5		0.5	0	5*	5*	15	0		5*		0		1	0	0	5*	5*	0
CONS	03J	NHS North Kirklees CCG	2015	36		0.444444		0.555556	0	5*	9	18	6		31		0.516129		0.483871	0	5*	9	15	5*		5*		0		1	0	5*	0	5*	5*
CONS	03K	NHS North Lincolnshire CCG	2013	52		0.384615		0.615385	5*	5*	16	24	9		48		0.395833		0.604167	5*	5*	16	20	9		5*		0.25		0.75	0	0	0	5*	0
CONS	03K	NHS North Lincolnshire CCG	2014	76		0.342105		0.657895	5*	10	19	36	8		66		0.30303		0.69697	5*	9	16	31	8		11		0.545455		0.454545	5*	5*	5*	6	0
CONS	03K	NHS North Lincolnshire CCG	2015	36		0.611111		0.388889	5*	5*	11	13	9		33		0.575758		0.424242	5*	5*	11	12	7		5*		1		0	0	0	0	5*	5*
CONS	01M	NHS North Manchester CCG	2013	42		0.380952		0.619048	5*	7	14	16	5*		39		0.410256		0.589744	5*	6	13	15	5*		5*		0		1	0	5*	5*	5*	0
CONS	01M	NHS North Manchester CCG	2014	35		0.371429		0.628571	5*	5*	6	17	7		33		0.363636		0.636364	5*	5*	6	16	6		5*		0.666667		0.333333	0	5*	0	5*	5*
CONS	01M	NHS North Manchester CCG	2015	39		0.384615		0.615385	5*	8	13	8	8		38		0.368421		0.631579	5*	8	13	7	8		5*		1		0	0	0	0	5*	0
CONS	06V	NHS North Norfolk CCG	2013	75		0.48		0.52	5*	5*	15	43	11		68		0.485294		0.514706	5*	5*	15	38	11		9		0.333333		0.666667	0	5*	0	7	0
CONS	06V	NHS North Norfolk CCG	2014	75		0.453333		0.546667	5*	6	15	32	22		66		0.439394		0.560606	5*	5*	13	28	20		10		0.6		0.4	0	5*	5*	5*	5*
CONS	06V	NHS North Norfolk CCG	2015	75		0.453333		0.546667	0	5*	8	49	15		67		0.432836		0.567164	0	5*	7	43	15		8		0.625		0.375	0	5*	5*	6	0
CONS	11T	NHS North Somerset CCG	2013	44		0.545455		0.454545	5*	5*	12	19	7		36		0.555556		0.444444	5*	5*	9	16	5*		8		0.5		0.5	0	0	5*	5*	5*
CONS	11T	NHS North Somerset CCG	2014	54		0.444444		0.555556	5*	5*	15	25	10		51		0.431373		0.568627	5*	5*	15	22	10		5*		0.75		0.25	0	5*	0	5*	0
CONS	11T	NHS North Somerset CCG	2015	73		0.493151		0.506849	5*	5*	15	35	16		62		0.467742		0.532258	5*	5*	13	29	14		12		0.583333		0.416667	0	5*	5*	7	5*
CONS	05G	NHS North Staffordshire CCG	2013	69		0.42029		0.57971	5*	9	17	28	12		64		0.40625		0.59375	5*	8	15	27	11		5*		0.6		0.4	0	5*	5*	5*	5*
CONS	05G	NHS North Staffordshire CCG	2014	49		0.44898		0.55102	5*	5*	16	21	7		46		0.434783		0.565217	5*	5*	16	19	7		5*		0.75		0.25	0	5*	0	5*	0
CONS	05G	NHS North Staffordshire CCG	2015	47		0.531915		0.468085	5*	5*	15	20	6		41		0.536585		0.463415	5*	5*	14	15	6		6		0.5		0.5	0	0	5*	5*	0
CONS	99C	NHS North Tyneside CCG	2013	41		0.463415		0.536585	0	5*	14	21	5*		37		0.459459		0.540541	0	5*	12	19	5*		5*		0.5		0.5	0	0	5*	5*	0
CONS	99C	NHS North Tyneside CCG	2014	56		0.571429		0.428571	0	6	22	19	9		51		0.568627		0.431373	0	6	20	17	8		6		0.5		0.5	0	0	5*	5*	5*
CONS	99C	NHS North Tyneside CCG	2015	70		0.528571		0.471429	5*	5*	25	30	8		64		0.5		0.5	5*	5*	22	28	7		6		0.833333		0.166667	0	0	5*	5*	5*
CONS	09Y	NHS North West Surrey CCG	2013	115		0.504348		0.495652	5*	11	26	63	14		102		0.490196		0.509804	5*	9	25	54	13		14		0.571429		0.428571	0	5*	5*	10	5*
CONS	09Y	NHS North West Surrey CCG	2014	122		0.418033		0.581967	5*	7	28	64	20		114		0.429825		0.570175	5*	7	26	59	20		9		0.333333		0.666667	5*	0	5*	6	0
CONS	09Y	NHS North West Surrey CCG	2015	127		0.456693		0.543307	7	9	28	50	33		101		0.485149		0.514851	5*	5*	21	41	29		27		0.37037		0.62963	5*	5*	7	10	5*
CONS	99P	NHS North, East, West Devon CCG	2013	248		0.5		0.5	8	20	76	115	29		219		0.47032		0.52968	8	18	65	99	29		31		0.677419		0.322581	0	5*	12	17	0
CONS	99P	NHS North, East, West Devon CCG	2014	261		0.48659		0.51341	5*	20	68	134	36		227		0.480176		0.519824	5*	17	58	118	31		40		0.575		0.425	0	5*	12	18	6
CONS	99P	NHS North, East, West Devon CCG	2015	317		0.504732		0.495268	5*	17	76	177	45		276		0.5		0.5	5*	16	63	153	42		44		0.545455		0.454545	0	5*	13	26	5*
CONS	00L	NHS Northumberland CCG	2013	75		0.506667		0.493333	5*	12	15	33	12		64		0.5		0.5	5*	9	13	30	9		11		0.545455		0.454545	0	5*	5*	5*	5*
CONS	00L	NHS Northumberland CCG	2014	89		0.47191		0.52809	0	8	23	46	12		77		0.480519		0.519481	0	8	19	39	11		12		0.416667		0.583333	0	0	5*	7	5*
CONS	00L	NHS Northumberland CCG	2015	98		0.520408		0.479592	5*	9	23	51	15		86		0.523256		0.476744	5*	7	19	45	15		12		0.5		0.5	0	5*	5*	6	0
CONS	06W	NHS Norwich CCG	2013	55		0.418182		0.581818	5*	5*	18	25	10		51		0.411765		0.588235	5*	5*	16	23	10		5*		0.5		0.5	0	0	5*	5*	0
CONS	06W	NHS Norwich CCG	2014	53		0.433962		0.566038	5*	0	16	27	8		46		0.456522		0.543478	5*	0	15	23	6		7		0.285714		0.714286	0	0	5*	5*	5*
CONS	06W	NHS Norwich CCG	2015	47		0.595745		0.404255	5*	0	14	27	5*		43		0.55814		0.44186	5*	0	13	25	5*		5*		1		0	0	0	5*	5*	5*
CONS	04K	NHS Nottingham City CCG	2013	65		0.492308		0.507692	5*	7	22	28	7		62		0.483871		0.516129	5*	7	21	26	7		5*		0.666667		0.333333	0	0	5*	5*	0
CONS	04K	NHS Nottingham City CCG	2014	85		0.423529		0.576471	5*	11	33	35	5*		73		0.438356		0.561644	5*	11	29	27	5*		12		0.333333		0.666667	0	0	5*	8	0
CONS	04K	NHS Nottingham City CCG	2015	66		0.484848		0.515152	5*	11	14	29	9		57		0.491228		0.508772	5*	10	11	26	8		10		0.4		0.6	5*	5*	5*	5*	5*
CONS	04L	NHS Nottingham North & East CCG	2013	46		0.413043		0.586957	5*	5*	21	15	5*		42		0.380952		0.619048	5*	5*	18	14	5*		5*		0.75		0.25	0	0	5*	5*	0
CONS	04L	NHS Nottingham North & East CCG	2014	38		0.578947		0.421053	5*	7	12	13	5*		38		0.578947		0.421053	5*	7	12	13	5*		5*		1		0	0	0	0	5*	0
CONS	04L	NHS Nottingham North & East CCG	2015	41		0.560976		0.439024	5*	5*	10	15	9		36		0.555556		0.444444	5*	5*	10	12	8		6		0.5		0.5	5*	0	0	5*	5*
CONS	04M	NHS Nottingham West CCG	2013	39		0.589744		0.410256	0	5*	9	17	8		33		0.606061		0.393939	0	5*	7	14	8		6		0.5		0.5	0	5*	5*	5*	0
CONS	04M	NHS Nottingham West CCG	2014	28		0.5		0.5	5*	5*	10	13	5*		25		0.52		0.48	5*	5*	7	13	5*		5*		0.333333		0.666667	0	0	5*	0	0
CONS	04M	NHS Nottingham West CCG	2015	33		0.575758		0.424242	5*	5*	8	17	5*		30		0.566667		0.433333	5*	5*	6	16	5*		5*		0.666667		0.333333	0	0	5*	5*	0
CONS	00Y	NHS Oldham CCG	2013	44		0.295455		0.704545	5*	5*	18	18	5*		42		0.309524		0.690476	5*	5*	16	17	5*		5*		0		1	0	0	5*	5*	0
CONS	00Y	NHS Oldham CCG	2014	55		0.527273		0.472727	0	5*	22	21	8		48		0.520833		0.479167	0	5*	20	16	8		7		0.571429		0.428571	0	0	5*	5*	0
CONS	00Y	NHS Oldham CCG	2015	57		0.385965		0.614035	5*	9	17	22	8		47		0.404255		0.595745	5*	8	14	16	8		10		0.3		0.7	0	5*	5*	6	0
CONS	10Q	NHS Oxfordshire CCG	2013	149		0.550336		0.449664	5*	12	49	62	25		130		0.561538		0.438462	5*	11	44	51	23		22		0.454545		0.545455	0	5*	5*	13	5*
CONS	10Q	NHS Oxfordshire CCG	2014	133		0.533835		0.466165	5*	10	33	67	19		118		0.516949		0.483051	5*	7	30	59	18		17		0.647059		0.352941	0	5*	5*	8	5*
CONS	10Q	NHS Oxfordshire CCG	2015	164		0.426829		0.573171	6	14	40	75	30		146		0.431507		0.568493	5*	13	33	66	29		21		0.47619		0.52381	5*	5*	8	11	5*
CONS	10R	NHS Portsmouth CCG	2013	38		0.447368		0.552632	5*	5*	7	16	9		33		0.454545		0.545455	5*	5*	5*	14	8		5*		0.4		0.6	0	0	5*	5*	5*
CONS	10R	NHS Portsmouth CCG	2014	46		0.347826		0.652174	5*	5*	12	16	13		40		0.325		0.675	5*	5*	11	13	12		6		0.5		0.5	0	5*	5*	5*	5*
CONS	10R	NHS Portsmouth CCG	2015	36		0.416667		0.583333	5*	5*	11	18	5*		34		0.441176		0.558824	5*	5*	9	18	5*		5*		0		1	0	0	5*	0	0
CONS	08N	NHS Redbridge CCG	2013	69		0.507246		0.492754	5*	8	20	34	5*		61		0.540984		0.459016	5*	8	18	28	5*		9		0.333333		0.666667	0	5*	5*	6	0
CONS	08N	NHS Redbridge CCG	2014	60		0.55		0.45	5*	5*	21	24	9		55		0.527273		0.472727	5*	5*	17	24	9		6		0.833333		0.166667	0	5*	5*	5*	0
CONS	08N	NHS Redbridge CCG	2015	64		0.53125		0.46875	5*	8	23	22	6		57		0.508772		0.491228	5*	8	20	18	6		7		0.714286		0.285714	0	0	5*	5*	0
CONS	05J	NHS Redditch and Bromsgrove CCG	2013	36		0.5		0.5	5*	6	5*	16	8		30		0.5		0.5	5*	5*	5*	12	8		7		0.571429		0.428571	0	5*	5*	5*	0
CONS	05J	NHS Redditch and Bromsgrove CCG	2014	30		0.633333		0.366667	5*	5*	7	14	5*		25		0.64		0.36	0	5*	6	11	5*		5*		0.6		0.4	5*	0	5*	5*	0
CONS	05J	NHS Redditch and Bromsgrove CCG	2015	42		0.571429		0.428571	5*	5*	14	16	7		37		0.567568		0.432432	5*	5*	13	14	6		5*		0.6		0.4	0	5*	5*	5*	5*
CONS	08P	NHS Richmond CCG	2013	45		0.422222		0.577778	5*	5*	15	19	7		42		0.452381		0.547619	5*	5*	14	19	6		5*		0		1	0	5*	5*	0	5*
CONS	08P	NHS Richmond CCG	2014	52		0.480769		0.519231	5*	5*	12	23	11		46		0.478261		0.521739	5*	5*	8	22	10		6		0.5		0.5	0	0	5*	5*	5*
CONS	08P	NHS Richmond CCG	2015	45		0.466667		0.533333	5*	5*	15	20	6		45		0.466667		0.533333	5*	5*	15	20	6		0		0		0	0	0	0	0	0
CONS	03L	NHS Rotherham CCG	2013	64		0.578125		0.421875	5*	9	23	24	6		56		0.589286		0.410714	5*	8	20	21	5*		8		0.5		0.5	0	5*	5*	5*	5*
CONS	03L	NHS Rotherham CCG	2014	53		0.509434		0.490566	5*	10	13	22	6		47		0.489362		0.510638	5*	10	12	17	6		6		0.666667		0.333333	0	0	5*	5*	0
CONS	03L	NHS Rotherham CCG	2015	61		0.57377		0.42623	5*	12	14	25	6		56		0.571429		0.428571	5*	11	12	23	6		6		0.666667		0.333333	0	5*	5*	5*	0
CONS	04N	NHS Rushcliffe CCG	2013	34		0.558824		0.441176	0	5*	10	17	5*		29		0.517241		0.482759	0	5*	8	15	5*		5*		0.8		0.2	0	5*	5*	5*	0
CONS	04N	NHS Rushcliffe CCG	2014	51		0.588235		0.411765	5*	7	13	21	7		44		0.613636		0.386364	5*	6	10	18	7		7		0.428571		0.571429	0	5*	5*	5*	0
CONS	04N	NHS Rushcliffe CCG	2015	44		0.5		0.5	5*	5*	15	18	5*		39		0.487179		0.512821	5*	5*	13	16	5*		5*		0.6		0.4	5*	0	5*	5*	0
CONS	01G	NHS Salford CCG	2013	89		0.337079		0.662921	5*	5*	27	46	8		84		0.333333		0.666667	5*	5*	27	41	8		5*		0.4		0.6	0	0	0	5*	0
CONS	01G	NHS Salford CCG	2014	73		0.424658		0.575342	5*	5*	25	31	12		67		0.432836		0.567164	5*	5*	22	30	10		6		0.333333		0.666667	0	0	5*	5*	5*
CONS	01G	NHS Salford CCG	2015	81		0.506173		0.493827	5*	7	23	34	12		75		0.493333		0.506667	5*	7	21	32	11		7		0.714286		0.285714	5*	0	5*	5*	5*
CONS	05L	NHS Sandwell and West Birmingham CCG	2013	87		0.436782		0.563218	11	8	24	35	10		81		0.419753		0.580247	11	7	24	32	7		9		0.666667		0.333333	0	5*	5*	5*	5*
CONS	05L	NHS Sandwell and West Birmingham CCG	2014	89		0.449438		0.550562	5*	6	32	39	7		77		0.428571		0.571429	5*	6	27	34	6		13		0.615385		0.384615	5*	5*	5*	5*	5*
CONS	05L	NHS Sandwell and West Birmingham CCG	2015	88		0.647727		0.352273	8	13	29	27	11		79		0.670886		0.329114	6	13	26	25	9		9		0.444444		0.555556	5*	0	5*	5*	5*
CONS	03M	NHS Scarborough and Ryedale CCG	2013	22		0.590909		0.409091	5*	5*	5*	10	5*		19		0.631579		0.368421	0	5*	5*	9	5*		5*		0.333333		0.666667	5*	5*	0	5*	0
CONS	03M	NHS Scarborough and Ryedale CCG	2014	30		0.533333		0.466667	0	5*	7	14	5*		23		0.434783		0.565217	0	5*	7	11	5*		7		0.857143		0.142857	0	5*	0	5*	0
CONS	03M	NHS Scarborough and Ryedale CCG	2015	42		0.547619		0.452381	5*	5*	11	18	8		36		0.527778		0.472222	5*	5*	10	15	6		6		0.666667		0.333333	0	0	5*	5*	5*
CONS	03N	NHS Sheffield CCG	2013	207		0.449275		0.550725	8	21	55	98	26		192		0.432292		0.567708	7	21	47	92	26		16		0.6875		0.3125	5*	5*	8	6	0
CONS	03N	NHS Sheffield CCG	2014	174		0.385057		0.614943	5*	11	55	79	26		163		0.374233		0.625767	5*	10	50	75	25		11		0.545455		0.454545	0	5*	5*	5*	5*
CONS	03N	NHS Sheffield CCG	2015	162		0.487654		0.512346	5*	14	40	83	23		148		0.506757		0.493243	5*	14	34	77	21		16		0.375		0.625	0	0	6	8	5*
CONS	05N	NHS Shropshire CCG	2013	79		0.506329		0.493671	5*	5*	24	38	13		73		0.520548		0.479452	5*	5*	21	35	13		8		0.5		0.5	0	0	5*	5*	0
CONS	05N	NHS Shropshire CCG	2014	95		0.484211		0.515789	5*	6	30	50	9		84		0.488095		0.511905	5*	5*	27	45	7		12		0.416667		0.583333	0	5*	5*	5*	5*
CONS	05N	NHS Shropshire CCG	2015	101		0.49505		0.50495	0	7	35	45	14		92		0.51087		0.48913	0	5*	31	44	12		10		0.4		0.6	0	5*	5*	5*	5*
CONS	10T	NHS Slough CCG	2013	32		0.34375		0.65625	5*	6	9	10	5*		30		0.3		0.7	5*	6	7	10	5*		5*		0.666667		0.333333	0	0	5*	0	0
CONS	10T	NHS Slough CCG	2014	33		0.454545		0.545455	5*	6	7	12	5*		31		0.451613		0.548387	5*	6	7	11	5*		5*		0.5		0.5	5*	0	0	5*	0
CONS	10T	NHS Slough CCG	2015	36		0.444444		0.555556	5*	5*	11	12	7		30		0.5		0.5	5*	5*	8	10	6		6		0.166667		0.833333	0	0	5*	5*	5*
CONS	05P	NHS Solihull CCG	2013	55		0.545455		0.454545	5*	5*	15	29	5*		50		0.54		0.46	5*	5*	14	25	5*		5*		0.6		0.4	0	0	5*	5*	0
CONS	05P	NHS Solihull CCG	2014	52		0.538462		0.461538	5*	5*	17	18	11		44		0.522727		0.477273	5*	5*	13	16	9		8		0.625		0.375	0	0	5*	5*	5*
CONS	05P	NHS Solihull CCG	2015	59		0.372881		0.627119	0	5*	15	31	11		44		0.318182		0.681818	0	5*	10	24	8		15		0.533333		0.466667	0	0	5*	7	5*
CONS	11X	NHS Somerset CCG	2013	167		0.51497		0.48503	5*	7	42	86	28		148		0.493243		0.506757	5*	7	37	74	26		19		0.684211		0.315789	0	0	5*	12	5*
CONS	11X	NHS Somerset CCG	2014	177		0.514124		0.485876	5*	14	46	88	26		159		0.503145		0.496855	5*	11	43	79	24		18		0.611111		0.388889	5*	5*	5*	9	5*
CONS	11X	NHS Somerset CCG	2015	194		0.443299		0.556701	7	19	40	84	48		175		0.445714		0.554286	6	19	34	73	47		23		0.434783		0.565217	5*	5*	8	11	5*
CONS	01R	NHS South Cheshire CCG	2013	46		0.565217		0.434783	0	6	14	21	5*		39		0.589744		0.410256	0	5*	13	16	5*		7		0.428571		0.571429	0	5*	5*	5*	0
CONS	01R	NHS South Cheshire CCG	2014	43		0.488372		0.511628	5*	5*	13	16	7		40		0.5		0.5	5*	5*	13	13	7		5*		0.333333		0.666667	0	0	0	5*	0
CONS	01R	NHS South Cheshire CCG	2015	47		0.574468		0.425532	5*	10	14	15	5*		41		0.585366		0.414634	5*	8	13	12	5*		6		0.5		0.5	0	5*	5*	5*	0
CONS	99Q	NHS South Devon and Torbay CCG	2013	92		0.532609		0.467391	5*	5*	23	49	15		79		0.493671		0.506329	5*	5*	19	43	12		14		0.785714		0.214286	0	0	5*	7	5*
CONS	99Q	NHS South Devon and Torbay CCG	2014	130		0.438462		0.561538	5*	10	39	59	20		115		0.434783		0.565217	5*	9	34	52	18		17		0.529412		0.470588	0	5*	5*	9	5*
CONS	99Q	NHS South Devon and Torbay CCG	2015	139		0.417266		0.582734	5*	6	36	75	18		121		0.413223		0.586777	5*	5*	29	68	16		18		0.444444		0.555556	0	5*	7	7	5*
CONS	05Q	NHS South East Staffs and Seisdon Peninsula CCG	2013	61		0.409836		0.590164	5*	5*	16	37	5*		52		0.403846		0.596154	5*	5*	13	31	5*		9		0.444444		0.555556	0	0	5*	6	5*
CONS	05Q	NHS South East Staffs and Seisdon Peninsula CCG	2014	68		0.411765		0.588235	5*	8	14	33	10		58		0.37931		0.62069	5*	7	12	28	10		11		0.636364		0.363636	5*	5*	5*	5*	0
CONS	05Q	NHS South East Staffs and Seisdon Peninsula CCG	2015	56		0.553571		0.446429	5*	5*	20	24	6		45		0.577778		0.422222	5*	5*	16	20	5*		11		0.454545		0.545455	0	5*	5*	5*	5*
CONS	10V	NHS South Eastern Hampshire CCG	2013	57		0.473684		0.526316	5*	5*	20	24	8		45		0.488889		0.511111	5*	5*	15	18	7		14		0.5		0.5	0	0	7	6	5*
CONS	10V	NHS South Eastern Hampshire CCG	2014	62		0.629032		0.370968	5*	5*	17	32	8		49		0.632653		0.367347	5*	5*	9	29	6		13		0.615385		0.384615	0	0	8	5*	5*
CONS	10V	NHS South Eastern Hampshire CCG	2015	61		0.459016		0.540984	5*	5*	10	34	13		56		0.464286		0.535714	5*	5*	10	32	11		6		0.333333		0.666667	0	5*	0	5*	5*
CONS	12A	NHS South Gloucestershire CCG	2013	46		0.565217		0.434783	0	5*	12	25	6		42		0.571429		0.428571	0	5*	10	24	6		5*		0.6		0.4	0	5*	5*	5*	0
CONS	12A	NHS South Gloucestershire CCG	2014	44		0.477273		0.522727	5*	5*	12	22	5*		39		0.487179		0.512821	0	5*	11	21	5*		5*		0.4		0.6	5*	0	5*	5*	5*
CONS	12A	NHS South Gloucestershire CCG	2015	66		0.469697		0.530303	0	5*	14	34	13		55		0.509091		0.490909	0	5*	13	28	9		12		0.25		0.75	0	0	5*	7	5*
CONS	10A	NHS South Kent Coast CCG	2013	56		0.392857		0.607143	0	6	13	32	5*		51		0.411765		0.588235	0	6	11	30	5*		5*		0.2		0.8	0	0	5*	5*	5*
CONS	10A	NHS South Kent Coast CCG	2014	69		0.565217		0.434783	5*	9	18	35	6		61		0.557377		0.442623	5*	8	14	32	6		8		0.625		0.375	0	5*	5*	5*	0
CONS	10A	NHS South Kent Coast CCG	2015	90		0.544444		0.455556	5*	5*	23	46	17		80		0.5375		0.4625	5*	5*	22	39	15		10		0.6		0.4	0	0	5*	7	5*
CONS	99D	NHS South Lincolnshire CCG	2013	38		0.447368		0.552632	0	5*	7	19	9		35		0.428571		0.571429	0	5*	5*	19	9		5*		0.666667		0.333333	0	5*	5*	0	0
CONS	99D	NHS South Lincolnshire CCG	2014	38		0.421053		0.578947	0	5*	8	16	9		37		0.405405		0.594595	0	5*	8	16	8		5*		1		0	0	0	0	0	5*
CONS	99D	NHS South Lincolnshire CCG	2015	52		0.480769		0.519231	0	5*	10	25	13		46		0.434783		0.565217	0	5*	7	23	12		6		0.833333		0.166667	0	0	5*	5*	5*
CONS	01N	NHS South Manchester CCG	2013	44		0.431818		0.568182	7	5*	14	11	7		39		0.435897		0.564103	6	5*	14	8	6		5*		0.4		0.6	5*	0	0	5*	5*
CONS	01N	NHS South Manchester CCG	2014	49		0.428571		0.571429	5*	10	7	23	5*		45		0.466667		0.533333	5*	10	7	21	5*		5*		0		1	0	0	0	5*	5*
CONS	01N	NHS South Manchester CCG	2015	53		0.54717		0.45283	5*	6	15	21	8		46		0.543478		0.456522	5*	5*	14	18	7		7		0.571429		0.428571	5*	5*	5*	5*	5*
CONS	06Y	NHS South Norfolk CCG	2013	88		0.5		0.5	5*	13	24	36	12		67		0.477612		0.522388	5*	10	17	27	10		22		0.545455		0.454545	0	5*	7	10	5*
CONS	06Y	NHS South Norfolk CCG	2014	55		0.436364		0.563636	0	5*	15	28	10		49		0.469388		0.530612	0	0	13	26	10		6		0.166667		0.833333	0	5*	5*	5*	0
CONS	06Y	NHS South Norfolk CCG	2015	66		0.515152		0.484848	5*	5*	17	34	11		62		0.516129		0.483871	5*	5*	17	30	11		5*		0.5		0.5	0	0	0	5*	0
CONS	10W	NHS South Reading CCG	2013	15		0.466667		0.533333	0	0	7	7	5*		13		0.461538		0.538462	0	0	6	6	5*		5*		0.5		0.5	0	0	5*	5*	0
CONS	10W	NHS South Reading CCG	2014	22		0.636364		0.363636	5*	5*	5*	11	5*		20		0.65		0.35	5*	5*	5*	11	5*		5*		0.666667		0.333333	0	0	0	5*	5*
CONS	10W	NHS South Reading CCG	2015	19		0.526316		0.473684	0	5*	5*	10	5*		17		0.529412		0.470588	0	5*	5*	9	5*		5*		0.5		0.5	0	0	5*	5*	0
CONS	01T	NHS South Sefton CCG	2013	49		0.530612		0.469388	5*	5*	17	22	5*		42		0.547619		0.452381	5*	5*	13	20	5*		7		0.428571		0.571429	0	5*	5*	5*	0
CONS	01T	NHS South Sefton CCG	2014	57		0.403509		0.596491	5*	9	14	25	7		55		0.4		0.6	5*	9	13	24	7		5*		0.333333		0.666667	0	0	5*	5*	0
CONS	01T	NHS South Sefton CCG	2015	48		0.5		0.5	0	7	12	24	5*		43		0.465116		0.534884	0	6	11	22	5*		5*		0.8		0.2	0	5*	5*	5*	5*
CONS	00M	NHS South Tees CCG	2013	103		0.446602		0.553398	5*	15	37	45	5*		92		0.478261		0.521739	5*	12	32	44	5*		12		0.166667		0.833333	5*	5*	5*	5*	5*
CONS	00M	NHS South Tees CCG	2014	96		0.46875		0.53125	5*	5*	35	36	19		80		0.45		0.55	5*	5*	29	29	17		16		0.5625		0.4375	0	5*	6	7	5*
CONS	00M	NHS South Tees CCG	2015	83		0.506024		0.493976	5*	6	29	39	7		77		0.532468		0.467532	5*	6	24	38	7		8		0.25		0.75	0	0	6	5*	0
CONS	00N	NHS South Tyneside CCG	2013	51		0.529412		0.470588	5*	8	21	13	9		44		0.568182		0.431818	5*	6	19	9	9		7		0.285714		0.714286	0	5*	5*	5*	0
CONS	00N	NHS South Tyneside CCG	2014	41		0.439024		0.560976	0	5*	11	22	5*		38		0.421053		0.578947	0	5*	10	21	5*		5*		0.666667		0.333333	0	0	5*	5*	5*
CONS	00N	NHS South Tyneside CCG	2015	39		0.74359		0.25641	0	5*	13	18	6		35		0.771429		0.228571	0	5*	13	16	5*		5*		0.5		0.5	0	5*	0	5*	5*
CONS	05R	NHS South Warwickshire CCG	2013	75		0.506667		0.493333	5*	6	14	41	14		66		0.469697		0.530303	5*	5*	12	37	14		9		0.777778		0.222222	0	5*	5*	5*	0
CONS	05R	NHS South Warwickshire CCG	2014	89		0.449438		0.550562	5*	8	18	50	13		78		0.461538		0.538462	5*	7	16	45	10		12		0.333333		0.666667	0	5*	5*	5*	5*
CONS	05R	NHS South Warwickshire CCG	2015	103		0.417476		0.582524	5*	6	23	49	21		95		0.4		0.6	5*	5*	21	46	21		9		0.666667		0.333333	0	5*	5*	5*	0
CONS	04Q	NHS South West Lincolnshire CCG	2013	30		0.5		0.5	5*	5*	12	6	7		27		0.481481		0.518519	5*	5*	11	5*	7		5*		0.75		0.25	0	5*	5*	5*	0
CONS	04Q	NHS South West Lincolnshire CCG	2014	25		0.28		0.72	0	5*	6	12	5*		23		0.304348		0.695652	0	5*	6	12	5*		5*		0		1	0	0	0	0	5*
CONS	04Q	NHS South West Lincolnshire CCG	2015	21		0.428571		0.571429	0	5*	5*	12	5*		17		0.411765		0.588235	0	0	5*	10	5*		5*		0.5		0.5	0	5*	5*	5*	0
CONS	05T	NHS South Worcestershire CCG	2013	71		0.380282		0.619718	5*	5*	16	38	8		61		0.344262		0.655738	5*	5*	12	36	7		10		0.6		0.4	5*	5*	5*	5*	5*
CONS	05T	NHS South Worcestershire CCG	2014	75		0.44		0.56	5*	7	21	37	8		65		0.446154		0.553846	5*	7	15	33	8		11		0.363636		0.636364	0	0	6	5*	0
CONS	05T	NHS South Worcestershire CCG	2015	83		0.518072		0.481928	5*	10	20	42	9		75		0.506667		0.493333	5*	9	19	38	7		8		0.625		0.375	0	5*	5*	5*	5*
CONS	10X	NHS Southampton CCG	2013	46		0.391304		0.608696	5*	5*	13	20	8		40		0.425		0.575	5*	5*	13	16	6		6		0.166667		0.833333	0	0	0	5*	5*
CONS	10X	NHS Southampton CCG	2014	28		0.428571		0.571429	0	5*	7	17	5*		25		0.44		0.56	0	5*	6	16	5*		5*		0.333333		0.666667	0	5*	5*	5*	0
CONS	10X	NHS Southampton CCG	2015	39		0.384615		0.615385	0	5*	9	26	5*		34		0.382353		0.617647	0	5*	6	25	5*		5*		0.4		0.6	0	0	5*	5*	5*
CONS	99G	NHS Southend CCG	2013	62		0.451613		0.548387	5*	5*	19	34	7		54		0.444444		0.555556	5*	5*	16	29	7		8		0.5		0.5	0	0	5*	5*	0
CONS	99G	NHS Southend CCG	2014	55		0.418182		0.581818	5*	5*	13	27	9		46		0.391304		0.608696	5*	5*	10	21	9		9		0.555556		0.444444	0	0	5*	6	0
CONS	99G	NHS Southend CCG	2015	81		0.530864		0.469136	6	6	21	31	17		70		0.542857		0.457143	6	5*	18	25	16		12		0.416667		0.583333	5*	5*	5*	6	5*
CONS	04R	NHS Southern Derbyshire CCG	2013	123		0.447154		0.552846	5*	14	28	58	21		111		0.45045		0.54955	0	14	26	52	19		12		0.416667		0.583333	5*	0	5*	6	5*
CONS	04R	NHS Southern Derbyshire CCG	2014	120		0.441667		0.558333	5*	13	35	59	13		109		0.431193		0.568807	5*	10	31	55	12		13		0.538462		0.461538	0	5*	5*	5*	5*
CONS	04R	NHS Southern Derbyshire CCG	2015	147		0.496599		0.503401	5*	13	37	66	29		133		0.488722		0.511278	5*	10	35	63	23		17		0.588235		0.411765	0	5*	5*	5*	6
CONS	01V	NHS Southport and Formby CCG	2013	43		0.581395		0.418605	5*	0	17	21	5*		33		0.666667		0.333333	5*	0	13	15	5*		10		0.3		0.7	0	0	5*	6	0
CONS	01V	NHS Southport and Formby CCG	2014	54		0.481481		0.518519	5*	5*	10	29	10		47		0.468085		0.531915	5*	5*	8	26	8		8		0.5		0.5	0	0	5*	5*	5*
CONS	01V	NHS Southport and Formby CCG	2015	26		0.5		0.5	0	5*	7	14	5*		23		0.478261		0.521739	0	5*	5*	14	5*		5*		0.666667		0.333333	0	0	5*	0	5*
CONS	08Q	NHS Southwark CCG	2013	41		0.341463		0.658537	5*	5*	13	19	5*		36		0.305556		0.694444	5*	5*	10	18	5*		5*		0.6		0.4	0	0	5*	5*	5*
CONS	08Q	NHS Southwark CCG	2014	39		0.487179		0.512821	5*	5*	8	20	5*		31		0.451613		0.548387	5*	5*	5*	16	5*		8		0.625		0.375	0	0	5*	5*	0
CONS	08Q	NHS Southwark CCG	2015	38		0.578947		0.421053	5*	0	17	12	5*		34		0.529412		0.470588	5*	0	15	11	5*		5*		1		0	5*	0	5*	5*	0
CONS	01X	NHS St Helens CCG	2013	57		0.54386		0.45614	5*	8	19	21	7		50		0.58		0.42	5*	7	19	18	5*		7		0.285714		0.714286	0	5*	0	5*	5*
CONS	01X	NHS St Helens CCG	2014	76		0.526316		0.473684	5*	6	33	28	6		71		0.507042		0.492958	5*	6	31	25	6		5*		0.8		0.2	0	0	5*	5*	0
CONS	01X	NHS St Helens CCG	2015	71		0.43662		0.56338	6	12	20	26	7		62		0.435484		0.564516	6	11	16	22	7		9		0.444444		0.555556	0	5*	5*	5*	0
CONS	05V	NHS Stafford and Surrounds CCG	2013	53		0.471698		0.528302	5*	5*	13	23	11		47		0.468085		0.531915	5*	5*	13	21	9		7		0.571429		0.428571	5*	0	5*	5*	5*
CONS	05V	NHS Stafford and Surrounds CCG	2014	38		0.578947		0.421053	0	0	12	21	5*		31		0.580645		0.419355	0	0	10	18	5*		8		0.625		0.375	0	0	5*	5*	5*
CONS	05V	NHS Stafford and Surrounds CCG	2015	40		0.325		0.675	5*	5*	13	19	5*		36		0.333333		0.666667	5*	5*	10	19	5*		5*		0.25		0.75	0	5*	5*	0	0
CONS	01W	NHS Stockport CCG	2013	104		0.461538		0.538462	8	5*	31	44	16		95		0.463158		0.536842	7	5*	29	39	15		9		0.444444		0.555556	5*	0	5*	5*	5*
CONS	01W	NHS Stockport CCG	2014	91		0.461538		0.538462	5*	8	27	40	14		79		0.443038		0.556962	5*	7	25	33	13		12		0.583333		0.416667	5*	5*	5*	7	5*
CONS	01W	NHS Stockport CCG	2015	95		0.421053		0.578947	5*	10	25	42	16		83		0.39759		0.60241	5*	8	23	36	14		16		0.5		0.5	5*	5*	5*	7	5*
CONS	05W	NHS Stoke on Trent CCG	2013	85		0.423529		0.576471	5*	5*	23	44	10		79		0.443038		0.556962	5*	5*	22	40	9		6		0.166667		0.833333	0	0	5*	5*	5*
CONS	05W	NHS Stoke on Trent CCG	2014	58		0.431034		0.568966	5*	7	12	29	8		51		0.372549		0.627451	5*	7	9	25	8		7		0.857143		0.142857	0	0	5*	5*	0
CONS	05W	NHS Stoke on Trent CCG	2015	48		0.333333		0.666667	5*	5*	18	19	5*		41		0.317073		0.682927	5*	5*	15	16	5*		8		0.5		0.5	5*	5*	5*	5*	0
CONS	00P	NHS Sunderland CCG	2013	61		0.459016		0.540984	5*	6	21	31	5*		55		0.436364		0.563636	5*	6	19	28	5*		6		0.666667		0.333333	5*	0	5*	5*	0
CONS	00P	NHS Sunderland CCG	2014	65		0.369231		0.630769	5*	7	21	30	5*		62		0.354839		0.645161	5*	7	20	29	5*		5*		0.5		0.5	5*	0	5*	5*	0
CONS	00P	NHS Sunderland CCG	2015	68		0.382353		0.617647	5*	6	24	26	9		62		0.354839		0.645161	5*	6	21	24	9		6		0.666667		0.333333	5*	0	5*	5*	0
CONS	99H	NHS Surrey Downs CCG	2013	116		0.465517		0.534483	5*	8	31	48	25		104		0.451923		0.548077	5*	8	26	43	23		13		0.538462		0.461538	0	0	6	5*	5*
CONS	99H	NHS Surrey Downs CCG	2014	117		0.478632		0.521368	8	5*	23	62	21		99		0.464646		0.535354	6	5*	19	51	20		19		0.578947		0.421053	5*	0	5*	11	5*
CONS	99H	NHS Surrey Downs CCG	2015	90		0.522222		0.477778	5*	5*	19	49	19		74		0.527027		0.472973	5*	5*	16	42	14		16		0.5		0.5	0	5*	5*	7	5*
CONS	10C	NHS Surrey Heath CCG	2013	15		0.466667		0.533333	0	5*	5*	6	5*		14		0.5		0.5	0	5*	5*	5*	5*		5*		0		1	0	0	0	5*	0
CONS	10C	NHS Surrey Heath CCG	2014	17		0.470588		0.529412	5*	5*	5*	7	5*		13		0.384615		0.615385	5*	5*	5*	6	5*		5*		0.75		0.25	5*	0	5*	5*	0
CONS	10C	NHS Surrey Heath CCG	2015	27		0.37037		0.62963	0	5*	8	14	5*		19		0.421053		0.578947	0	5*	7	10	5*		8		0.25		0.75	0	0	5*	5*	5*
CONS	08T	NHS Sutton CCG	2013	78		0.538462		0.461538	5*	7	20	36	11		73		0.520548		0.479452	5*	7	20	32	10		8		0.75		0.25	0	0	5*	5*	5*
CONS	08T	NHS Sutton CCG	2014	56		0.446429		0.553571	0	5*	16	27	10		47		0.468085		0.531915	0	5*	13	24	7		9		0.333333		0.666667	0	0	5*	5*	5*
CONS	08T	NHS Sutton CCG	2015	59		0.474576		0.525424	5*	8	13	26	10		51		0.490196		0.509804	5*	7	10	22	10		8		0.375		0.625	0	5*	5*	5*	0
CONS	10D	NHS Swale CCG	2013	11		0.363636		0.636364	5*	5*	5*	5*	5*		10		0.3		0.7	5*	5*	5*	5*	5*		5*		1		0	0	0	5*	0	0
CONS	10D	NHS Swale CCG	2014	6		0.666667		0.333333	5*	5*	5*	0	0		6		0.666667		0.333333	5*	5*	5*	0	0		0		0		0	0	0	0	0	0
CONS	10D	NHS Swale CCG	2015	28		0.464286		0.535714	5*	5*	6	13	5*		24		0.375		0.625	5*	5*	5*	12	5*		5*		1		0	0	5*	5*	5*	0
CONS	12D	NHS Swindon CCG	2013	34		0.588235		0.411765	5*	5*	5*	18	5*		30		0.566667		0.433333	5*	5*	5*	15	5*		5*		0.75		0.25	0	0	5*	5*	0
CONS	12D	NHS Swindon CCG	2014	63		0.555556		0.444444	5*	5*	17	32	9		47		0.531915		0.468085	5*	5*	15	21	8		16		0.625		0.375	5*	5*	5*	11	5*
CONS	12D	NHS Swindon CCG	2015	59		0.491525		0.508475	5*	5*	15	29	7		50		0.46		0.54	5*	5*	12	25	5*		10		0.7		0.3	0	0	5*	5*	5*
CONS	01Y	NHS Tameside and Glossop CCG	2013	45		0.377778		0.622222	0	5*	17	22	5*		40		0.325		0.675	0	5*	17	18	5*		6		0.666667		0.333333	0	0	5*	5*	5*
CONS	01Y	NHS Tameside and Glossop CCG	2014	50		0.48		0.52	5*	5*	16	22	5*		45		0.466667		0.533333	5*	5*	14	21	5*		6		0.5		0.5	0	5*	5*	5*	0
CONS	01Y	NHS Tameside and Glossop CCG	2015	57		0.54386		0.45614	5*	9	16	23	8		51		0.529412		0.470588	5*	8	14	20	8		7		0.714286		0.285714	0	5*	5*	5*	0
CONS	05X	NHS Telford & Wrekin CCG	2013	36		0.666667		0.333333	5*	6	9	18	5*		32		0.6875		0.3125	5*	5*	8	17	5*		5*		0.5		0.5	0	5*	5*	5*	0
CONS	05X	NHS Telford & Wrekin CCG	2014	44		0.568182		0.431818	5*	6	18	10	7		36		0.555556		0.444444	5*	5*	12	10	6		8		0.625		0.375	0	5*	6	0	5*
CONS	05X	NHS Telford & Wrekin CCG	2015	42		0.5		0.5	5*	6	11	19	5*		39		0.461538		0.538462	5*	6	10	17	5*		5*		1		0	0	0	5*	5*	0
CONS	10E	NHS Thanet CCG	2013	42		0.571429		0.428571	0	6	18	12	6		38		0.605263		0.394737	0	6	16	11	5*		5*		0.25		0.75	0	0	5*	5*	5*
CONS	10E	NHS Thanet CCG	2014	34		0.558824		0.441176	5*	5*	13	9	5*		30		0.533333		0.466667	5*	5*	12	7	5*		5*		0.75		0.25	0	5*	5*	5*	0
CONS	10E	NHS Thanet CCG	2015	59		0.474576		0.525424	5*	6	21	21	10		48		0.479167		0.520833	5*	6	19	13	9		11		0.454545		0.545455	0	0	5*	8	5*
CONS	07G	NHS Thurrock CCG	2013	28		0.392857		0.607143	5*	5*	9	12	5*		26		0.346154		0.653846	5*	5*	9	11	5*		5*		1		0	0	5*	0	5*	0
CONS	07G	NHS Thurrock CCG	2014	35		0.428571		0.571429	0	5*	15	12	6		29		0.482759		0.517241	0	5*	12	10	5*		7		0.142857		0.857143	0	0	5*	5*	5*
CONS	07G	NHS Thurrock CCG	2015	35		0.485714		0.514286	5*	5*	7	17	5*		31		0.483871		0.516129	5*	5*	5*	16	5*		5*		0.5		0.5	0	5*	5*	5*	0
CONS	08V	NHS Tower Hamlets CCG	2013	29		0.517241		0.482759	5*	5*	10	9	5*		25		0.52		0.48	5*	5*	8	8	5*		5*		0.6		0.4	0	5*	5*	5*	0
CONS	08V	NHS Tower Hamlets CCG	2014	31		0.451613		0.548387	5*	5*	10	15	5*		26		0.461538		0.538462	5*	5*	8	13	5*		6		0.333333		0.666667	5*	0	5*	5*	0
CONS	08V	NHS Tower Hamlets CCG	2015	24		0.375		0.625	5*	5*	7	10	5*		21		0.380952		0.619048	5*	5*	7	8	5*		5*		0.5		0.5	0	5*	0	5*	0
CONS	02A	NHS Trafford CCG	2013	54		0.537037		0.462963	5*	5*	13	28	9		49		0.530612		0.469388	5*	5*	12	25	8		5*		0.6		0.4	0	0	5*	5*	5*
CONS	02A	NHS Trafford CCG	2014	70		0.5		0.5	5*	8	19	27	14		62		0.483871		0.516129	5*	7	19	22	12		8		0.625		0.375	0	5*	0	5*	5*
CONS	02A	NHS Trafford CCG	2015	86		0.465116		0.534884	5*	5*	19	48	12		75		0.466667		0.533333	5*	5*	18	40	10		14		0.428571		0.571429	0	5*	5*	10	5*
CONS	03Q	NHS Vale of York CCG	2013	79		0.544304		0.455696	5*	5*	32	26	11		71		0.549296		0.450704	5*	5*	25	25	11		8		0.5		0.5	0	0	7	5*	0
CONS	03Q	NHS Vale of York CCG	2014	88		0.477273		0.522727	5*	7	24	45	11		79		0.455696		0.544304	5*	7	20	42	9		9		0.666667		0.333333	0	0	5*	5*	5*
CONS	03Q	NHS Vale of York CCG	2015	108		0.537037		0.462963	5*	8	27	45	26		97		0.515464		0.484536	5*	6	24	43	23		12		0.666667		0.333333	5*	5*	5*	5*	5*
CONS	02D	NHS Vale Royal CCG	2013	27		0.555556		0.444444	5*	5*	10	13	5*		26		0.538462		0.461538	5*	5*	10	12	5*		5*		1		0	0	0	0	5*	0
CONS	02D	NHS Vale Royal CCG	2014	30		0.433333		0.566667	5*	5*	6	14	5*		27		0.407407		0.592593	5*	5*	5*	14	5*		5*		0.666667		0.333333	0	0	5*	0	5*
CONS	02D	NHS Vale Royal CCG	2015	31		0.483871		0.516129	5*	5*	7	15	5*		29		0.448276		0.551724	5*	5*	6	15	5*		5*		1		0	0	0	5*	0	5*
CONS	03R	NHS Wakefield CCG	2013	78		0.538462		0.461538	0	8	23	42	5*		71		0.549296		0.450704	0	7	22	37	5*		7		0.428571		0.571429	0	5*	5*	5*	0
CONS	03R	NHS Wakefield CCG	2014	95		0.526316		0.473684	5*	10	28	46	9		83		0.46988		0.53012	5*	8	23	41	9		12		0.916667		0.0833333	0	5*	5*	5*	0
CONS	03R	NHS Wakefield CCG	2015	94		0.521277		0.478723	5*	6	29	45	10		82		0.536585		0.463415	5*	6	24	39	9		14		0.428571		0.571429	0	0	6	6	5*
CONS	05Y	NHS Walsall CCG	2013	91		0.494505		0.505495	8	8	16	49	9		84		0.488095		0.511905	8	7	13	47	8		7		0.571429		0.428571	0	5*	5*	5*	5*
CONS	05Y	NHS Walsall CCG	2014	65		0.492308		0.507692	5*	5*	19	28	11		61		0.491803		0.508197	5*	5*	19	27	10		5*		0.5		0.5	5*	5*	0	5*	5*
CONS	05Y	NHS Walsall CCG	2015	61		0.491803		0.508197	5*	6	15	26	10		46		0.478261		0.521739	5*	5*	12	16	9		15		0.533333		0.466667	0	5*	5*	10	5*
CONS	08W	NHS Waltham Forest CCG	2013	55		0.4		0.6	5*	6	19	23	5*		54		0.388889		0.611111	5*	6	19	22	5*		5*		0.5		0.5	0	0	0	5*	0
CONS	08W	NHS Waltham Forest CCG	2014	33		0.363636		0.636364	5*	5*	12	11	5*		31		0.322581		0.677419	5*	5*	12	11	5*		5*		1		0	0	5*	0	0	0
CONS	08W	NHS Waltham Forest CCG	2015	45		0.511111		0.488889	5*	6	11	19	8		37		0.459459		0.540541	0	6	9	15	7		8		0.75		0.25	5*	0	5*	5*	5*
CONS	08X	NHS Wandsworth CCG	2013	83		0.445783		0.554217	5*	6	31	29	15		74		0.445946		0.554054	5*	5*	28	26	13		10		0.4		0.6	0	5*	5*	5*	5*
CONS	08X	NHS Wandsworth CCG	2014	70		0.571429		0.428571	5*	6	28	20	12		57		0.578947		0.421053	5*	5*	23	16	9		15		0.6		0.4	0	5*	6	5*	5*
CONS	08X	NHS Wandsworth CCG	2015	69		0.434783		0.565217	5*	8	24	27	7		61		0.42623		0.57377	5*	8	21	23	7		8		0.5		0.5	5*	0	5*	5*	0
CONS	02E	NHS Warrington CCG	2013	56		0.553571		0.446429	5*	9	16	22	7		47		0.595745		0.404255	5*	9	12	18	6		9		0.333333		0.666667	0	0	5*	5*	5*
CONS	02E	NHS Warrington CCG	2014	56		0.517857		0.482143	5*	6	19	23	5*		47		0.489362		0.510638	5*	5*	15	19	5*		9		0.666667		0.333333	0	5*	5*	5*	0
CONS	02E	NHS Warrington CCG	2015	65		0.538462		0.461538	5*	10	16	28	9		59		0.542373		0.457627	5*	8	16	25	9		6		0.5		0.5	5*	5*	0	5*	0
CONS	05H	NHS Warwickshire North CCG	2013	47		0.510638		0.489362	5*	6	13	19	6		45		0.511111		0.488889	5*	5*	13	19	5*		5*		0.5		0.5	0	5*	0	0	5*
CONS	05H	NHS Warwickshire North CCG	2014	46		0.5		0.5	5*	5*	13	22	8		41		0.487805		0.512195	5*	5*	11	19	8		5*		0.6		0.4	0	5*	5*	5*	0
CONS	05H	NHS Warwickshire North CCG	2015	27		0.444444		0.555556	0	5*	7	14	5*		22		0.409091		0.590909	0	5*	6	10	5*		5*		0.6		0.4	0	0	5*	5*	0
CONS	02F	NHS West Cheshire CCG	2013	86		0.616279		0.383721	5*	11	30	32	10		77		0.61039		0.38961	5*	10	27	28	9		9		0.666667		0.333333	0	5*	5*	5*	5*
CONS	02F	NHS West Cheshire CCG	2014	88		0.545455		0.454545	5*	7	18	44	15		81		0.555556		0.444444	5*	5*	17	42	13		8		0.5		0.5	0	5*	5*	5*	5*
CONS	02F	NHS West Cheshire CCG	2015	98		0.438776		0.561224	5*	11	21	47	18		86		0.465116		0.534884	5*	10	21	36	18		13		0.307692		0.692308	0	5*	5*	11	0
CONS	07H	NHS West Essex CCG	2013	86		0.430233		0.569767	5*	5*	16	50	14		72		0.416667		0.583333	5*	5*	15	40	12		15		0.466667		0.533333	0	5*	5*	11	5*
CONS	07H	NHS West Essex CCG	2014	88		0.545455		0.454545	6	10	14	37	21		73		0.534247		0.465753	5*	8	11	31	18		16		0.625		0.375	5*	5*	5*	7	5*
CONS	07H	NHS West Essex CCG	2015	88		0.625		0.375	5*	6	14	49	15		76		0.618421		0.381579	5*	6	12	40	14		13		0.692308		0.307692	0	0	5*	9	5*
CONS	11A	NHS West Hampshire CCG	2013	129		0.488372		0.511628	5*	11	31	68	19		98		0.489796		0.510204	5*	9	21	51	17		31		0.483871		0.516129	0	5*	10	17	5*
CONS	11A	NHS West Hampshire CCG	2014	145		0.448276		0.551724	5*	8	34	80	22		124		0.403226		0.596774	0	6	29	69	20		24		0.625		0.375	5*	5*	6	13	5*
CONS	11A	NHS West Hampshire CCG	2015	143		0.496503		0.503497	5*	8	34	80	18		116		0.482759		0.517241	5*	7	26	64	16		27		0.555556		0.444444	0	5*	8	16	5*
CONS	99J	NHS West Kent CCG	2013	110		0.445455		0.554545	0	10	34	49	18		100		0.43		0.57	0	10	30	46	15		11		0.545455		0.454545	0	0	5*	5*	5*
CONS	99J	NHS West Kent CCG	2014	86		0.476744		0.523256	5*	5*	18	51	10		76		0.460526		0.539474	5*	5*	17	46	7		10		0.6		0.4	0	5*	5*	5*	5*
CONS	99J	NHS West Kent CCG	2015	141		0.510638		0.489362	5*	12	35	63	26		121		0.487603		0.512397	5*	10	32	53	22		24		0.625		0.375	5*	5*	5*	11	5*
CONS	02G	NHS West Lancashire CCG	2013	19		0.578947		0.421053	0	5*	6	10	5*		18		0.555556		0.444444	0	5*	6	10	0		5*		1		0	0	0	0	0	5*
CONS	02G	NHS West Lancashire CCG	2014	27		0.62963		0.37037	0	5*	9	15	5*		25		0.64		0.36	0	5*	8	14	5*		5*		0.5		0.5	0	0	5*	5*	0
CONS	02G	NHS West Lancashire CCG	2015	23		0.304348		0.695652	0	5*	5*	13	5*		18		0.277778		0.722222	0	5*	5*	11	5*		5*		0.4		0.6	0	0	5*	5*	5*
CONS	04V	NHS West Leicestershire CCG	2013	119		0.470588		0.529412	5*	17	33	46	20		113		0.486726		0.513274	5*	16	33	42	19		7		0.285714		0.714286	0	5*	0	5*	5*
CONS	04V	NHS West Leicestershire CCG	2014	119		0.462185		0.537815	5*	8	29	58	21		107		0.476636		0.523364	5*	8	24	54	19		15		0.333333		0.666667	5*	0	5*	7	5*
CONS	04V	NHS West Leicestershire CCG	2015	102		0.401961		0.598039	5*	5*	22	48	26		89		0.41573		0.58427	5*	5*	20	38	25		14		0.285714		0.714286	0	0	5*	10	5*
CONS	08Y	NHS West London (Kensington and Chelsea, Queen's Park and Paddington) CCG	2013	34		0.470588		0.529412	5*	5*	7	16	6		29		0.448276		0.551724	5*	5*	5*	14	5*		6		0.5		0.5	0	0	5*	5*	5*
CONS	08Y	NHS West London (Kensington and Chelsea, Queen's Park and Paddington) CCG	2014	28		0.5		0.5	5*	0	7	16	5*		21		0.47619		0.52381	5*	0	5*	12	0		8		0.625		0.375	5*	0	5*	5*	5*
CONS	08Y	NHS West London (Kensington and Chelsea, Queen's Park and Paddington) CCG	2015	39		0.641026		0.358974	5*	7	7	19	5*		37		0.648649		0.351351	5*	7	6	18	5*		5*		0.333333		0.666667	0	0	5*	5*	5*
CONS	07J	NHS West Norfolk CCG	2013	81		0.506173		0.493827	5*	7	19	40	12		69		0.521739		0.478261	5*	6	14	36	10		12		0.416667		0.583333	0	5*	5*	5*	5*
CONS	07J	NHS West Norfolk CCG	2014	85		0.482353		0.517647	5*	5*	25	45	8		74		0.472973		0.527027	5*	5*	20	40	7		11		0.545455		0.454545	0	0	5*	5*	5*
CONS	07J	NHS West Norfolk CCG	2015	72		0.486111		0.513889	5*	5*	13	41	13		65		0.476923		0.523077	5*	5*	11	36	13		7		0.571429		0.428571	0	0	5*	5*	0
CONS	07K	NHS West Suffolk CCG	2013	79		0.518987		0.481013	5*	7	26	35	8		71		0.492958		0.507042	5*	6	24	31	7		8		0.75		0.25	0	5*	5*	5*	5*
CONS	07K	NHS West Suffolk CCG	2014	100		0.42		0.58	5*	9	19	55	15		91		0.417582		0.582418	5*	8	16	51	14		9		0.444444		0.555556	0	5*	5*	5*	5*
CONS	07K	NHS West Suffolk CCG	2015	90		0.522222		0.477778	5*	9	29	39	9		83		0.518072		0.481928	5*	6	29	36	8		8		0.625		0.375	0	5*	0	5*	5*
CONS	02H	NHS Wigan Borough CCG	2013	109		0.458716		0.541284	5*	9	42	45	10		95		0.484211		0.515789	5*	8	36	39	9		17		0.294118		0.705882	0	5*	6	9	5*
CONS	02H	NHS Wigan Borough CCG	2014	116		0.5		0.5	5*	14	26	58	14		102		0.470588		0.529412	5*	13	21	50	14		14		0.714286		0.285714	0	5*	5*	8	0
CONS	02H	NHS Wigan Borough CCG	2015	117		0.435897		0.564103	6	11	29	55	16		109		0.422018		0.577982	5*	11	28	49	16		8		0.625		0.375	5*	0	5*	6	0
CONS	99N	NHS Wiltshire CCG	2013	123		0.414634		0.585366	5*	11	33	58	19		109		0.422018		0.577982	5*	8	28	52	18		17		0.352941		0.647059	5*	5*	7	6	5*
CONS	99N	NHS Wiltshire CCG	2014	130		0.569231		0.430769	5*	18	39	52	16		109		0.541284		0.458716	5*	14	33	45	14		22		0.727273		0.272727	5*	5*	7	7	5*
CONS	99N	NHS Wiltshire CCG	2015	167		0.437126		0.562874	5*	14	39	78	32		146		0.424658		0.575342	5*	12	33	72	26		23		0.521739		0.478261	5*	5*	7	7	6
CONS	11C	NHS Windsor, Ascot and Maidenhead CCG	2013	40		0.525		0.475	5*	7	7	14	11		37		0.486486		0.513514	5*	5*	7	13	11		5*		0.6		0.4	0	5*	0	5*	5*
CONS	11C	NHS Windsor, Ascot and Maidenhead CCG	2014	44		0.545455		0.454545	5*	6	22	10	5*		41		0.560976		0.439024	5*	5*	21	9	5*		5*		0.5		0.5	0	5*	5*	5*	0
CONS	11C	NHS Windsor, Ascot and Maidenhead CCG	2015	43		0.511628		0.488372	5*	5*	10	22	8		36		0.527778		0.472222	5*	5*	9	16	8		7		0.428571		0.571429	0	0	5*	6	0
CONS	12F	NHS Wirral CCG	2013	111		0.441441		0.558559	5*	14	31	48	14		97		0.443299		0.556701	5*	12	27	43	11		14		0.428571		0.571429	0	5*	5*	5*	5*
CONS	12F	NHS Wirral CCG	2014	117		0.495726		0.504274	5*	14	33	54	13		96		0.489583		0.510417	5*	11	30	42	11		22		0.545455		0.454545	5*	5*	5*	12	5*
CONS	12F	NHS Wirral CCG	2015	115		0.408696		0.591304	5*	9	26	59	19		99		0.424242		0.575758	5*	9	24	47	18		16		0.3125		0.6875	5*	0	5*	12	5*
CONS	11D	NHS Wokingham CCG	2013	34		0.411765		0.588235	5*	5*	12	14	5*		28		0.428571		0.571429	5*	5*	12	10	5*		6		0.333333		0.666667	0	0	0	5*	5*
CONS	11D	NHS Wokingham CCG	2014	31		0.580645		0.419355	0	5*	6	20	5*		26		0.576923		0.423077	0	5*	6	16	5*		5*		0.6		0.4	0	5*	0	5*	0
CONS	11D	NHS Wokingham CCG	2015	39		0.615385		0.384615	5*	5*	9	20	5*		34		0.647059		0.352941	5*	5*	8	16	5*		5*		0.4		0.6	0	0	5*	5*	0
CONS	06A	NHS Wolverhampton CCG	2013	48		0.375		0.625	5*	5*	15	21	5*		40		0.325		0.675	5*	5*	13	17	5*		8		0.625		0.375	0	5*	5*	5*	0
CONS	06A	NHS Wolverhampton CCG	2014	60		0.566667		0.433333	5*	5*	20	29	5*		55		0.527273		0.472727	5*	5*	19	26	5*		5*		1		0	0	0	5*	5*	5*
CONS	06A	NHS Wolverhampton CCG	2015	43		0.465116		0.534884	5*	5*	10	22	6		34		0.470588		0.529412	5*	5*	7	18	5*		9		0.444444		0.555556	0	5*	5*	5*	5*
CONS	06D	NHS Wyre Forest CCG	2013	24		0.5		0.5	0	7	7	10	0		21		0.47619		0.52381	0	5*	7	9	0		5*		0.666667		0.333333	0	5*	0	5*	0
CONS	06D	NHS Wyre Forest CCG	2014	28		0.535714		0.464286	0	6	6	11	5*		23		0.478261		0.521739	0	5*	5*	10	5*		5*		0.8		0.2	0	5*	5*	5*	5*
CONS	06D	NHS Wyre Forest CCG	2015	36		0.555556		0.444444	5*	5*	14	15	5*		30		0.533333		0.466667	5*	5*	11	14	5*		6		0.666667		0.333333	0	0	5*	5*	5*
CONS	NA	Practices Not Mapped To CCGs	2013	46		0.630435		0.369565	5*	5*	17	20	5*		41		0.609756		0.390244	5*	5*	16	18	5*		7		0.857143		0.142857	0	5*	5*	5*	0
CONS	NA	Practices Not Mapped To CCGs	2014	53		0.490566		0.509434	5*	9	21	16	5*		44		0.5		0.5	5*	5*	18	14	5*		9		0.444444		0.555556	0	5*	5*	5*	0
CONS	NA	Practices Not Mapped To CCGs	2015	48		0.645833		0.354167	0	5*	11	26	6		41		0.609756		0.390244	0	5*	11	21	5*		7		0.857143		0.142857	0	5*	0	5*	5*

## Sheet: HES Bleed- AF and anticoag
Bleed Patients with history of AF and already prescribed an Anticoag (2013/14, 2014/15, 2015/16)
National Level
Org Type	Org Code	Org Name	HES Year	Total Major Bleed Patients	Major Bleed Patients - Male	Major Bleed Patients - % Male	Major Bleed Patients - Female	Major Bleed Patients - % Female	Major Bleed Patients <60 Years Old	Major Bleed Patients 60-69 Years Old	Major Bleed Patients 70-79 Years Old	Major Bleed Patients 80-89 Years Old	Major Bleed Patients 90+ Years Old		Total GI Bleed Patients	GI Bleed Patients - Male	GI Bleed Patients - % Male	GI Bleed Patients - Female	GI Bleed Patients - % Female	GI Bleed Patients <60 Years Old	GI Bleed Patients 60-69 Years Old	GI Bleed Patients 70-79 Years Old	GI Bleed Patients 80-89 Years Old	GI Bleed Patients 90+ Years Old		Total All Bleed Patients	All Bleed Patients - Male	All Bleed Patients - % Male	All Bleed Patients - Female	All Bleed Patients - % Female	All Bleed Patients <60 Years Old	All Bleed Patients 60-69 Years Old	All Bleed Patients 70-79 Years Old	All Bleed Patients 80-89 Years Old	All Bleed Patients 90+ Years Old
CTRY	ENG	England	2013	14670	9219	0.628425	5451	0.371575	487	1740	4991	6306	1179		10497	5993	0.570925	4504	0.429075	466	1310	3372	4386	978		24403	14741	0.604065	9662	0.395935	934	2967	8125	10349	2093
CTRY	ENG	England	2014	15817	9968	0.630208	5848	0.369729	530	1856	5399	6713	1368		11805	6569	0.556459	5236	0.443541	574	1380	3698	4984	1185		26754	16022	0.598864	10731	0.401099	1077	3142	8823	11323	2472
CTRY	ENG	England	2015	17563	11028	0.627911	6535	0.372089	577	1899	5717	7704	1706		13154	7205	0.547742	5949	0.452258	596	1556	3984	5545	1508		29688	17620	0.593506	12068	0.406494	1135	3356	9372	12809	3105
CCG Level
Org Type	Org Code	Org Name	HES Year	Total Major Bleed Patients	Major Bleed Patients - Male	Major Bleed Patients - % Male	Major Bleed Patients - Female	Major Bleed Patients - % Female	Major Bleed Patients <60 Years Old	Major Bleed Patients 60-69 Years Old	Major Bleed Patients 70-79 Years Old	Major Bleed Patients 80-89 Years Old	Major Bleed Patients 90+ Years Old		Total GI Bleed Patients	GI Bleed Patients - Male	GI Bleed Patients - % Male	GI Bleed Patients - Female	GI Bleed Patients - % Female	GI Bleed Patients <60 Years Old	GI Bleed Patients 60-69 Years Old	GI Bleed Patients 70-79 Years Old	GI Bleed Patients 80-89 Years Old	GI Bleed Patients 90+ Years Old		Total All Bleed Patients	All Bleed Patients - Male	All Bleed Patients - % Male	All Bleed Patients - Female	All Bleed Patients - % Female	All Bleed Patients <60 Years Old	All Bleed Patients 60-69 Years Old	All Bleed Patients 70-79 Years Old	All Bleed Patients 80-89 Years Old	All Bleed Patients 90+ Years Old
CONS	02N	NHS Airedale, Wharfedale and Craven CCG	2013	60		0.733333		0.266667	5*	12	21	21	5*		26		0.576923		0.423077	5*	5*	9	12	5*		82		0.695122		0.304878	5*	14	28	31	5*
CONS	02N	NHS Airedale, Wharfedale and Craven CCG	2014	65		0.584615		0.415385	5*	11	15	32	5*		28		0.607143		0.392857	5*	5*	11	10	5*		93		0.591398		0.408602	5*	14	26	42	6
CONS	02N	NHS Airedale, Wharfedale and Craven CCG	2015	73		0.69863		0.30137	5*	13	29	23	5*		39		0.538462		0.461538	0	5*	9	20	8		109		0.633028		0.366972	5*	15	38	42	11
CONS	09C	NHS Ashford CCG	2013	42		0.642857		0.357143	5*	5*	9	22	5*		16		0.625		0.375	0	0	6	8	5*		57		0.649123		0.350877	5*	5*	15	29	6
CONS	09C	NHS Ashford CCG	2014	51		0.666667		0.333333	0	7	18	22	5*		27		0.518519		0.481481	5*	7	8	9	5*		74		0.621622		0.378378	5*	13	25	30	5*
CONS	09C	NHS Ashford CCG	2015	62		0.548387		0.451613	5*	7	14	35	5*		39		0.692308		0.307692	0	7	8	19	5*		100		0.6		0.4	5*	14	22	53	9
CONS	10Y	NHS Aylesbury Vale CCG	2013	55		0.690909		0.309091	5*	6	22	22	5*		33		0.515152		0.484848	5*	8	9	9	5*		87		0.632184		0.367816	5*	13	31	31	8
CONS	10Y	NHS Aylesbury Vale CCG	2014	88		0.670455		0.329545	5*	9	32	36	9		44		0.636364		0.363636	5*	8	14	15	5*		128		0.671875		0.328125	6	17	46	47	12
CONS	10Y	NHS Aylesbury Vale CCG	2015	100		0.68		0.32	0	9	43	39	9		45		0.555556		0.444444	5*	6	17	16	5*		144		0.638889		0.361111	5*	15	59	55	13
CONS	07L	NHS Barking & Dagenham CCG	2013	31		0.677419		0.322581	5*	0	9	19	5*		33		0.545455		0.454545	5*	5*	10	14	5*		59		0.610169		0.389831	5*	5*	17	30	5*
CONS	07L	NHS Barking & Dagenham CCG	2014	30		0.733333		0.266667	5*	6	5*	12	5*		32		0.53125		0.46875	5*	5*	8	18	5*		57		0.614035		0.385965	5*	7	12	28	7
CONS	07L	NHS Barking & Dagenham CCG	2015	49		0.591837		0.408163	5*	8	13	18	6		55		0.490909		0.509091	5*	5*	16	22	8		100		0.53		0.47	9	12	28	39	13
CONS	07M	NHS Barnet CCG	2013	100		0.68		0.32	5*	12	35	36	14		51		0.686275		0.313725	5*	5*	12	24	7		149		0.684564		0.315436	7	17	46	60	20
CONS	07M	NHS Barnet CCG	2014	133		0.684211		0.315789	8	9	46	61	9		69		0.521739		0.478261	6	6	21	29	7		194		0.64433		0.35567	14	15	65	85	15
CONS	07M	NHS Barnet CCG	2015	127		0.700787		0.299213	5*	16	41	54	15		70		0.585714		0.414286	5*	8	21	26	12		194		0.659794		0.340206	5*	24	61	79	26
CONS	02P	NHS Barnsley CCG	2013	129		0.713178		0.286822	5*	18	43	56	9		49		0.530612		0.469388	5*	11	13	18	5*		174		0.66092		0.33908	7	29	56	71	13
CONS	02P	NHS Barnsley CCG	2014	67		0.686567		0.313433	0	8	34	23	5*		52		0.596154		0.403846	5*	7	22	19	5*		116		0.655172		0.344828	5*	15	54	41	5*
CONS	02P	NHS Barnsley CCG	2015	78		0.615385		0.384615	5*	6	28	36	7		57		0.578947		0.421053	5*	10	17	20	5*		131		0.59542		0.40458	6	16	44	53	12
CONS	99E	NHS Basildon and Brentwood CCG	2013	62		0.693548		0.306452	5*	6	27	23	5*		53		0.566038		0.433962	5*	6	19	21	5*		113		0.637168		0.362832	6	12	45	43	7
CONS	99E	NHS Basildon and Brentwood CCG	2014	73		0.630137		0.369863	5*	5*	25	37	8		51		0.529412		0.470588	5*	6	18	22	5*		123		0.593496		0.406504	5*	7	42	59	11
CONS	99E	NHS Basildon and Brentwood CCG	2015	81		0.666667		0.333333	5*	5*	27	41	8		52		0.519231		0.480769	0	5*	17	23	7		131		0.610687		0.389313	5*	8	43	64	14
CONS	02Q	NHS Bassetlaw CCG	2013	32		0.625		0.375	0	5*	14	12	5*		22		0.681818		0.318182	0	5*	11	7	5*		53		0.641509		0.358491	0	5*	24	19	6
CONS	02Q	NHS Bassetlaw CCG	2014	36		0.638889		0.361111	0	5*	15	14	5*		28		0.607143		0.392857	0	5*	12	7	5*		64		0.625		0.375	0	9	27	21	7
CONS	02Q	NHS Bassetlaw CCG	2015	39		0.435897		0.564103	5*	5*	11	20	5*		31		0.612903		0.387097	5*	5*	10	14	5*		68		0.514706		0.485294	5*	6	19	34	7
CONS	11E	NHS Bath and North East Somerset CCG	2013	34		0.558824		0.441176	0	5*	10	20	5*		41		0.609756		0.390244	5*	5*	12	19	5*		73		0.575342		0.424658	5*	8	22	38	5*
CONS	11E	NHS Bath and North East Somerset CCG	2014	39		0.615385		0.384615	5*	5*	13	19	5*		34		0.529412		0.470588	5*	5*	9	14	5*		72		0.569444		0.430556	5*	6	21	33	9
CONS	11E	NHS Bath and North East Somerset CCG	2015	37		0.702703		0.297297	0	5*	10	18	7		45		0.6		0.4	5*	5*	10	25	5*		82		0.646341		0.353659	5*	6	20	43	10
CONS	06F	NHS Bedfordshire CCG	2013	161		0.677019		0.322981	7	15	57	73	10		78		0.564103		0.435897	5*	8	20	35	11		226		0.628319		0.371681	11	22	74	103	17
CONS	06F	NHS Bedfordshire CCG	2014	139		0.597122		0.402878	5*	15	42	59	22		105		0.552381		0.447619	8	11	24	47	15		234		0.57265		0.42735	9	26	64	100	35
CONS	06F	NHS Bedfordshire CCG	2015	137		0.620438		0.379562	8	16	44	59	10		122		0.581967		0.418033	7	14	38	49	14		246		0.605691		0.394309	13	29	77	104	23
CONS	07N	NHS Bexley CCG	2013	71		0.633803		0.366197	5*	11	26	29	5*		51		0.54902		0.45098	5*	9	13	18	8		118		0.59322		0.40678	5*	20	39	44	11
CONS	07N	NHS Bexley CCG	2014	67		0.58209		0.41791	5*	9	19	34	5*		65		0.676923		0.323077	5*	12	20	28	5*		126		0.626984		0.373016	5*	20	36	61	6
CONS	07N	NHS Bexley CCG	2015	79		0.620253		0.379747	5*	11	22	34	10		72		0.5		0.5	5*	11	23	28	9		145		0.57931		0.42069	5*	21	44	60	17
CONS	13P	NHS Birmingham CrossCity CCG	2013	271		0.583026		0.416974	6	28	107	109	22		206		0.524272		0.475728	11	24	70	81	20		458		0.558952		0.441048	16	50	172	180	41
CONS	13P	NHS Birmingham CrossCity CCG	2014	138		0.623188		0.376812	8	19	56	45	10		127		0.559055		0.440945	7	18	40	51	11		260		0.596154		0.403846	15	36	94	94	21
CONS	13P	NHS Birmingham CrossCity CCG	2015	182		0.615385		0.384615	5*	20	55	82	21		167		0.538922		0.461078	7	18	49	76	17		338		0.573964		0.426036	10	38	98	154	38
CONS	04X	NHS Birmingham South and Central CCG	2013	30		0.7		0.3	5*	5*	8	12	5*		18		0.666667		0.333333	0	5*	8	9	0		47		0.680851		0.319149	5*	5*	15	21	5*
CONS	04X	NHS Birmingham South and Central CCG	2014	39		0.589744		0.410256	5*	7	5*	17	6		24		0.541667		0.458333	5*	5*	7	10	5*		61		0.557377		0.442623	6	10	12	26	7
CONS	04X	NHS Birmingham South and Central CCG	2015	46		0.673913		0.326087	5*	6	15	20	5*		41		0.658537		0.341463	5*	10	10	15	5*		86		0.662791		0.337209	8	16	24	35	5*
CONS	00Q	NHS Blackburn with Darwen CCG	2013	37		0.648649		0.351351	5*	5*	16	14	5*		24		0.625		0.375	0	7	11	5*	5*		59		0.644068		0.355932	5*	11	26	18	5*
CONS	00Q	NHS Blackburn with Darwen CCG	2014	34		0.647059		0.352941	5*	5*	19	10	5*		27		0.518519		0.481481	5*	5*	9	12	5*		60		0.6		0.4	5*	7	27	22	5*
CONS	00Q	NHS Blackburn with Darwen CCG	2015	32		0.5625		0.4375	5*	5*	9	17	5*		25		0.8		0.2	0	5*	10	11	0		55		0.654545		0.345455	5*	7	18	27	5*
CONS	00R	NHS Blackpool CCG	2013	65		0.692308		0.307692	5*	6	27	26	5*		37		0.648649		0.351351	5*	5*	18	14	5*		97		0.659794		0.340206	5*	9	44	36	5*
CONS	00R	NHS Blackpool CCG	2014	67		0.641791		0.358209	5*	6	27	29	5*		48		0.729167		0.270833	5*	10	16	14	5*		112		0.678571		0.321429	8	15	41	43	5*
CONS	00R	NHS Blackpool CCG	2015	76		0.671053		0.328947	5*	6	27	34	5*		45		0.488889		0.511111	5*	7	16	15	5*		113		0.610619		0.389381	8	13	40	46	7
CONS	00T	NHS Bolton CCG	2013	93		0.612903		0.387097	5*	13	31	41	7		56		0.571429		0.428571	5*	5*	21	21	6		147		0.598639		0.401361	7	16	52	60	13
CONS	00T	NHS Bolton CCG	2014	59		0.677966		0.322034	5*	10	23	19	6		55		0.6		0.4	5*	7	23	16	5*		111		0.63964		0.36036	6	17	44	34	10
CONS	00T	NHS Bolton CCG	2015	69		0.666667		0.333333	5*	11	24	26	6		58		0.586207		0.413793	5*	7	24	22	5*		125		0.624		0.376	5*	18	47	47	9
CONS	10G	NHS Bracknell and Ascot CCG	2013	30		0.666667		0.333333	0	5*	9	10	8		26		0.576923		0.423077	0	5*	9	10	5*		55		0.618182		0.381818	0	6	18	19	12
CONS	10G	NHS Bracknell and Ascot CCG	2014	34		0.588235		0.411765	5*	5*	5*	17	6		29		0.689655		0.310345	5*	5*	5*	16	5*		61		0.622951		0.377049	6	6	7	32	10
CONS	10G	NHS Bracknell and Ascot CCG	2015	38		0.447368		0.552632	5*	5*	16	15	5*		34		0.411765		0.588235	0	5*	11	12	6		70		0.414286		0.585714	5*	7	26	27	9
CONS	02W	NHS Bradford City CCG	2013	5*		0.75		0.25	0	5*	0	5*	0		5*		1		0	0	5*	0	0	0		5*		0.8		0.2	0	5*	0	5*	0
CONS	02W	NHS Bradford City CCG	2014	10		1		0	5*	5*	5*	5*	0		5*		0.5		0.5	5*	0	5*	5*	0		14		0.857143		0.142857	5*	5*	6	5*	0
CONS	02W	NHS Bradford City CCG	2015	12		0.333333		0.666667	0	5*	5*	6	0		5*		0		1	0	5*	5*	5*	0		15		0.266667		0.733333	0	5*	5*	7	0
CONS	02R	NHS Bradford Districts CCG	2013	67		0.716418		0.283582	5*	6	26	28	5*		56		0.660714		0.339286	5*	10	20	22	5*		117		0.675214		0.324786	5*	15	42	49	7
CONS	02R	NHS Bradford Districts CCG	2014	106		0.622642		0.377358	5*	14	39	41	10		53		0.54717		0.45283	5*	10	14	21	5*		156		0.602564		0.397436	8	23	52	61	13
CONS	02R	NHS Bradford Districts CCG	2015	128		0.632812		0.367188	5*	21	38	50	15		73		0.465753		0.534247	5*	8	22	23	17		192		0.578125		0.421875	6	28	59	71	28
CONS	07P	NHS Brent CCG	2013	83		0.566265		0.433735	9	17	20	32	5*		42		0.619048		0.380952	5*	6	15	16	0		120		0.575		0.425	12	22	33	47	5*
CONS	07P	NHS Brent CCG	2014	55		0.6		0.4	5*	5*	22	21	5*		47		0.531915		0.468085	5*	6	13	20	5*		99		0.575758		0.424242	9	11	34	39	6
CONS	07P	NHS Brent CCG	2015	68		0.676471		0.323529	5*	13	23	22	5*		49		0.44898		0.55102	5*	6	14	18	7		111		0.585586		0.414414	9	18	34	38	12
CONS	09D	NHS Brighton & Hove CCG	2013	39		0.512821		0.487179	5*	5*	11	21	5*		32		0.625		0.375	5*	5*	12	8	8		70		0.571429		0.428571	5*	6	23	29	11
CONS	09D	NHS Brighton & Hove CCG	2014	48		0.604167		0.395833	5*	7	12	25	5*		34		0.529412		0.470588	0	5*	9	17	5*		79		0.56962		0.43038	5*	11	20	41	6
CONS	09D	NHS Brighton & Hove CCG	2015	71		0.591549		0.408451	5*	9	17	32	8		24		0.416667		0.583333	5*	5*	11	9	5*		89		0.550562		0.449438	6	11	25	39	8
CONS	11H	NHS Bristol CCG	2013	97		0.505155		0.494845	6	8	28	45	11		67		0.477612		0.522388	5*	9	17	29	10		160		0.5		0.5	8	15	45	72	21
CONS	11H	NHS Bristol CCG	2014	104		0.586538		0.413462	5*	11	29	50	11		100		0.59		0.41	5*	19	28	37	12		200		0.585		0.415	7	30	56	85	22
CONS	11H	NHS Bristol CCG	2015	109		0.623853		0.376147	6	11	30	53	9		107		0.514019		0.485981	5*	9	34	49	12		205		0.570732		0.429268	9	20	62	94	20
CONS	07Q	NHS Bromley CCG	2013	85		0.682353		0.317647	0	12	36	30	8		65		0.615385		0.384615	0	6	21	34	5*		142		0.647887		0.352113	0	18	54	61	11
CONS	07Q	NHS Bromley CCG	2014	104		0.625		0.375	5*	17	21	54	8		79		0.493671		0.506329	5*	9	24	34	8		177		0.570621		0.429379	8	25	43	86	16
CONS	07Q	NHS Bromley CCG	2015	110		0.636364		0.363636	5*	6	34	56	12		81		0.62963		0.37037	5*	10	22	32	13		184		0.625		0.375	6	16	55	85	22
CONS	00V	NHS Bury CCG	2013	64		0.546875		0.453125	5*	8	22	27	5*		37		0.567568		0.432432	5*	6	15	13	5*		95		0.547368		0.452632	5*	14	36	37	7
CONS	00V	NHS Bury CCG	2014	54		0.796296		0.203704	5*	6	22	19	5*		16		0.625		0.375	5*	5*	5*	8	0		70		0.757143		0.242857	5*	9	26	27	5*
CONS	00V	NHS Bury CCG	2015	53		0.528302		0.471698	5*	5*	19	24	6		41		0.634146		0.365854	5*	12	11	13	5*		93		0.569892		0.430108	5*	16	30	36	9
CONS	02T	NHS Calderdale CCG	2013	42		0.619048		0.380952	5*	5*	19	14	5*		41		0.560976		0.439024	5*	5*	15	14	6		82		0.597561		0.402439	5*	8	34	28	8
CONS	02T	NHS Calderdale CCG	2014	42		0.595238		0.404762	5*	5*	13	20	8		47		0.574468		0.425532	5*	5*	12	21	7		86		0.593023		0.406977	5*	7	24	40	14
CONS	02T	NHS Calderdale CCG	2015	67		0.58209		0.41791	5*	6	26	27	6		32		0.53125		0.46875	0	5*	10	16	5*		95		0.568421		0.431579	5*	10	35	41	8
CONS	06H	NHS Cambridgeshire and Peterborough CCG	2013	219		0.639269		0.360731	5*	27	62	104	23		118		0.542373		0.457627	5*	15	39	53	8		326		0.604294		0.395706	8	41	99	150	30
CONS	06H	NHS Cambridgeshire and Peterborough CCG	2014	170		0.658824		0.341176	9	12	58	77	14		146		0.568493		0.431507	7	25	40	58	16		303		0.617162		0.382838	15	35	95	130	28
CONS	06H	NHS Cambridgeshire and Peterborough CCG	2015	218		0.53211		0.46789	7	23	65	96	27		179		0.558659		0.441341	8	23	53	78	17		384		0.546875		0.453125	14	45	113	168	44
CONS	07R	NHS Camden CCG	2013	42		0.595238		0.404762	5*	6	18	12	6		21		0.52381		0.47619	5*	0	9	7	5*		63		0.571429		0.428571	5*	6	27	19	10
CONS	07R	NHS Camden CCG	2014	48		0.604167		0.395833	5*	5*	12	26	5*		26		0.538462		0.461538	5*	6	6	8	5*		72		0.569444		0.430556	6	10	17	33	6
CONS	07R	NHS Camden CCG	2015	61		0.688525		0.311475	5*	5*	21	26	7		33		0.636364		0.363636	5*	7	10	10	5*		89		0.651685		0.348315	5*	11	29	35	10
CONS	04Y	NHS Cannock Chase CCG	2013	30		0.666667		0.333333	5*	5*	9	14	5*		33		0.545455		0.454545	5*	7	7	13	5*		62		0.612903		0.387097	5*	9	16	26	8
CONS	04Y	NHS Cannock Chase CCG	2014	35		0.6		0.4	5*	6	12	13	5*		29		0.482759		0.517241	5*	5*	9	11	5*		63		0.539683		0.460317	5*	10	21	24	5*
CONS	04Y	NHS Cannock Chase CCG	2015	29		0.586207		0.413793	0	5*	16	7	5*		27		0.592593		0.407407	5*	5*	7	12	5*		54		0.574074		0.425926	5*	6	22	18	6
CONS	09E	NHS Canterbury and Coastal CCG	2013	77		0.727273		0.272727	5*	12	25	28	11		48		0.395833		0.604167	5*	7	15	23	5*		124		0.596774		0.403226	5*	19	39	51	13
CONS	09E	NHS Canterbury and Coastal CCG	2014	110		0.690909		0.309091	5*	14	37	47	7		49		0.612245		0.387755	5*	6	17	17	8		153		0.660131		0.339869	5*	19	51	64	14
CONS	09E	NHS Canterbury and Coastal CCG	2015	121		0.735537		0.264463	5*	18	37	44	17		51		0.45098		0.54902	5*	5*	14	22	8		166		0.650602		0.349398	6	23	49	65	23
CONS	99F	NHS Castle Point and Rochford CCG	2013	86		0.581395		0.418605	5*	6	32	42	5*		38		0.473684		0.526316	0	5*	15	18	5*		120		0.558333		0.441667	5*	9	44	59	7
CONS	99F	NHS Castle Point and Rochford CCG	2014	109		0.642202		0.357798	6	11	35	47	10		43		0.511628		0.488372	0	8	12	18	5*		148		0.608108		0.391892	6	18	46	63	15
CONS	99F	NHS Castle Point and Rochford CCG	2015	123		0.634146		0.365854	5*	13	34	65	8		77		0.558442		0.441558	5*	7	18	36	14		193		0.601036		0.398964	5*	20	49	98	21
CONS	09A	NHS Central London (Westminster) CCG	2013	31		0.645161		0.354839	0	5*	9	15	5*		23		0.695652		0.304348	5*	5*	5*	14	5*		53		0.660377		0.339623	5*	5*	13	29	6
CONS	09A	NHS Central London (Westminster) CCG	2014	23		0.478261		0.521739	5*	5*	8	11	5*		19		0.526316		0.473684	5*	5*	5*	8	5*		42		0.5		0.5	5*	5*	13	19	5*
CONS	09A	NHS Central London (Westminster) CCG	2015	30		0.6		0.4	5*	5*	11	13	5*		24		0.625		0.375	5*	5*	8	5*	6		51		0.607843		0.392157	5*	5*	18	17	8
CONS	00W	NHS Central Manchester CCG	2013	30		0.633333		0.366667	5*	6	10	12	5*		24		0.458333		0.541667	5*	5*	7	11	5*		51		0.529412		0.470588	5*	8	17	22	5*
CONS	00W	NHS Central Manchester CCG	2014	34		0.588235		0.411765	0	7	10	10	8		36		0.527778		0.472222	5*	5*	11	19	5*		69		0.550725		0.449275	5*	9	21	28	10
CONS	00W	NHS Central Manchester CCG	2015	28		0.392857		0.607143	5*	5*	6	14	5*		24		0.708333		0.291667	5*	5*	6	9	5*		50		0.56		0.44	5*	8	12	22	5*
CONS	10H	NHS Chiltern CCG	2013	122		0.745902		0.254098	5*	14	44	52	11		73		0.616438		0.383562	5*	6	23	31	11		189		0.703704		0.296296	5*	20	64	80	22
CONS	10H	NHS Chiltern CCG	2014	131		0.763359		0.236641	6	10	38	63	14		87		0.586207		0.413793	5*	7	23	48	7		209		0.703349		0.296651	7	16	59	107	20
CONS	10H	NHS Chiltern CCG	2015	156		0.660256		0.339744	7	14	39	79	17		79		0.544304		0.455696	5*	5*	24	36	12		228		0.622807		0.377193	9	18	62	111	28
CONS	00X	NHS Chorley and South Ribble CCG	2013	67		0.671642		0.328358	0	10	21	33	5*		39		0.641026		0.358974	0	7	17	12	5*		102		0.656863		0.343137	0	16	36	45	5*
CONS	00X	NHS Chorley and South Ribble CCG	2014	81		0.691358		0.308642	5*	12	34	27	7		42		0.619048		0.380952	5*	7	18	11	5*		117		0.666667		0.333333	5*	19	47	38	11
CONS	00X	NHS Chorley and South Ribble CCG	2015	67		0.656716		0.343284	5*	9	22	26	6		55		0.563636		0.436364	5*	7	20	22	5*		115		0.617391		0.382609	5*	15	40	45	11
CONS	07T	NHS City and Hackney CCG	2013	38		0.578947		0.421053	5*	7	12	15	5*		21		0.619048		0.380952	5*	6	6	8	0		59		0.59322		0.40678	5*	13	18	23	5*
CONS	07T	NHS City and Hackney CCG	2014	32		0.65625		0.34375	5*	5*	6	21	5*		26		0.576923		0.423077	5*	5*	8	7	5*		55		0.618182		0.381818	5*	7	12	27	6
CONS	07T	NHS City and Hackney CCG	2015	32		0.75		0.25	0	5*	11	14	5*		25		0.52		0.48	5*	6	9	6	5*		56		0.642857		0.357143	5*	10	20	19	6
CONS	09G	NHS Coastal West Sussex CCG	2013	121		0.636364		0.363636	5*	17	29	62	10		110		0.572727		0.427273	5*	6	38	50	11		229		0.60262		0.39738	8	23	66	111	21
CONS	09G	NHS Coastal West Sussex CCG	2014	156		0.576923		0.423077	5*	17	53	65	19		148		0.540541		0.459459	5*	12	36	76	20		292		0.55137		0.44863	7	26	88	135	38
CONS	09G	NHS Coastal West Sussex CCG	2015	231		0.645022		0.354978	6	26	77	90	34		157		0.566879		0.433121	5*	22	48	63	19		378		0.616402		0.383598	10	47	122	150	52
CONS	03V	NHS Corby CCG	2013	17		0.647059		0.352941	0	5*	8	7	5*		13		0.615385		0.384615	5*	5*	5*	6	5*		28		0.642857		0.357143	5*	5*	10	13	5*
CONS	03V	NHS Corby CCG	2014	22		0.681818		0.318182	5*	5*	5*	11	5*		13		0.230769		0.769231	5*	5*	5*	6	5*		33		0.484848		0.515152	5*	5*	7	16	5*
CONS	03V	NHS Corby CCG	2015	28		0.714286		0.285714	5*	5*	11	13	5*		11		0.545455		0.454545	5*	5*	5*	5*	5*		39		0.666667		0.333333	5*	5*	13	16	5*
CONS	05A	NHS Coventry and Rugby CCG	2013	88		0.579545		0.420455	5*	13	24	40	9		61		0.409836		0.590164	5*	7	21	26	5*		145		0.510345		0.489655	5*	19	44	64	14
CONS	05A	NHS Coventry and Rugby CCG	2014	88		0.681818		0.318182	5*	12	28	39	7		73		0.60274		0.39726	5*	11	20	30	9		159		0.641509		0.358491	6	23	48	67	16
CONS	05A	NHS Coventry and Rugby CCG	2015	111		0.612613		0.387387	5*	10	37	47	13		89		0.516854		0.483146	5*	12	16	47	12		194		0.572165		0.427835	5*	22	52	90	25
CONS	09H	NHS Crawley CCG	2013	31		0.709677		0.290323	0	5*	12	15	5*		23		0.478261		0.521739	5*	5*	8	9	5*		54		0.611111		0.388889	5*	5*	20	24	5*
CONS	09H	NHS Crawley CCG	2014	31		0.741935		0.258065	5*	5*	10	14	5*		24		0.791667		0.208333	5*	5*	6	12	5*		52		0.769231		0.230769	5*	6	15	25	5*
CONS	09H	NHS Crawley CCG	2015	39		0.589744		0.410256	0	5*	13	18	5*		24		0.708333		0.291667	5*	5*	5*	14	5*		61		0.655738		0.344262	5*	6	16	31	7
CONS	07V	NHS Croydon CCG	2013	73		0.506849		0.493151	5*	11	21	33	8		39		0.615385		0.384615	5*	5*	13	16	6		109		0.541284		0.458716	5*	12	33	48	14
CONS	07V	NHS Croydon CCG	2014	104		0.615385		0.384615	5*	15	31	42	11		59		0.559322		0.440678	5*	10	17	26	5*		158		0.601266		0.398734	7	23	47	66	15
CONS	07V	NHS Croydon CCG	2015	122		0.598361		0.401639	7	17	36	51	11		58		0.568966		0.431034	5*	7	19	25	6		175		0.582857		0.417143	7	23	53	75	17
CONS	01H	NHS Cumbria CCG	2013	134		0.664179		0.335821	6	11	55	57	5*		113		0.575221		0.424779	5*	16	34	48	11		240		0.625		0.375	10	26	88	101	15
CONS	01H	NHS Cumbria CCG	2014	129		0.573643		0.426357	7	18	41	58	6		133		0.548872		0.451128	8	18	45	55	7		258		0.562016		0.437984	15	35	85	111	13
CONS	01H	NHS Cumbria CCG	2015	124		0.604839		0.395161	5*	15	40	61	7		135		0.577778		0.422222	6	14	53	55	7		246		0.581301		0.418699	7	27	89	110	14
CONS	00C	NHS Darlington CCG	2013	45		0.644444		0.355556	5*	7	13	18	5*		21		0.666667		0.333333	5*	5*	7	9	0		65		0.661538		0.338462	5*	11	19	27	5*
CONS	00C	NHS Darlington CCG	2014	55		0.618182		0.381818	5*	15	20	13	5*		24		0.583333		0.416667	5*	5*	9	9	0		73		0.589041		0.410959	5*	18	27	20	5*
CONS	00C	NHS Darlington CCG	2015	62		0.645161		0.354839	5*	13	20	23	5*		39		0.615385		0.384615	5*	7	11	19	5*		97		0.639175		0.360825	5*	19	30	40	5*
CONS	09J	NHS Dartford, Gravesham and Swanley CCG	2013	62		0.548387		0.451613	5*	5*	13	38	5*		66		0.454545		0.545455	5*	5*	27	28	5*		121		0.495868		0.504132	5*	7	37	62	10
CONS	09J	NHS Dartford, Gravesham and Swanley CCG	2014	59		0.661017		0.338983	5*	6	22	20	8		51		0.529412		0.470588	5*	5*	17	22	7		108		0.601852		0.398148	5*	10	38	41	15
CONS	09J	NHS Dartford, Gravesham and Swanley CCG	2015	90		0.677778		0.322222	5*	9	37	37	6		61		0.491803		0.508197	5*	5*	19	26	9		145		0.606897		0.393103	6	11	54	59	15
CONS	02X	NHS Doncaster CCG	2013	93		0.602151		0.397849	5*	8	38	38	9		93		0.591398		0.408602	7	19	23	37	7		181		0.60221		0.39779	8	27	59	73	15
CONS	02X	NHS Doncaster CCG	2014	129		0.534884		0.465116	5*	11	51	62	5*		105		0.504762		0.495238	5*	16	31	45	10		222		0.522523		0.477477	5*	27	77	102	14
CONS	02X	NHS Doncaster CCG	2015	110		0.636364		0.363636	5*	11	30	55	10		114		0.526316		0.473684	9	18	26	44	17		218		0.573394		0.426606	13	29	55	95	26
CONS	11J	NHS Dorset CCG	2013	364		0.662088		0.337912	7	35	141	157	24		164		0.621951		0.378049	10	23	55	64	13		508		0.647638		0.352362	17	55	189	214	36
CONS	11J	NHS Dorset CCG	2014	418		0.691388		0.308612	13	47	147	183	30		206		0.587379		0.412621	5*	24	62	96	19		603		0.656716		0.343284	18	71	197	272	47
CONS	11J	NHS Dorset CCG	2015	402		0.651741		0.348259	17	40	136	182	27		235		0.646809		0.353191	13	17	72	101	33		623		0.645265		0.354735	28	55	206	275	60
CONS	05C	NHS Dudley CCG	2013	94		0.595745		0.404255	5*	14	24	41	13		76		0.526316		0.473684	5*	6	23	40	6		162		0.549383		0.450617	5*	20	45	77	17
CONS	05C	NHS Dudley CCG	2014	118		0.618644		0.381356	5*	18	35	51	12		84		0.547619		0.452381	8	11	21	33	11		198		0.580808		0.419192	10	28	55	82	23
CONS	05C	NHS Dudley CCG	2015	127		0.669291		0.330709	5*	15	37	56	17		101		0.435644		0.564356	5*	9	32	49	9		223		0.556054		0.443946	5*	24	68	103	25
CONS	00D	NHS Durham Dales, Easington and Sedgefield CCG	2013	81		0.592593		0.407407	5*	10	35	32	5*		68		0.588235		0.411765	5*	8	30	25	5*		147		0.591837		0.408163	5*	17	64	57	8
CONS	00D	NHS Durham Dales, Easington and Sedgefield CCG	2014	97		0.597938		0.402062	5*	13	34	44	5*		69		0.594203		0.405797	5*	7	22	28	7		160		0.59375		0.40625	7	19	55	68	11
CONS	00D	NHS Durham Dales, Easington and Sedgefield CCG	2015	139		0.640288		0.359712	7	19	37	67	9		73		0.561644		0.438356	5*	14	21	22	11		207		0.613527		0.386473	12	32	58	85	20
CONS	07W	NHS Ealing CCG	2013	77		0.688312		0.311688	5*	13	21	33	7		66		0.560606		0.439394	5*	8	22	29	5*		140		0.628571		0.371429	5*	21	41	61	12
CONS	07W	NHS Ealing CCG	2014	71		0.619718		0.380282	5*	9	25	30	5*		62		0.66129		0.33871	5*	6	23	23	7		124		0.637097		0.362903	5*	14	47	47	11
CONS	07W	NHS Ealing CCG	2015	82		0.585366		0.414634	5*	12	25	35	8		66		0.545455		0.454545	6	11	19	26	5*		143		0.573427		0.426573	8	21	44	58	13
CONS	06K	NHS East and North Hertfordshire CCG	2013	176		0.630682		0.369318	5*	16	56	82	18		90		0.555556		0.444444	0	9	28	44	9		257		0.610895		0.389105	5*	24	80	123	26
CONS	06K	NHS East and North Hertfordshire CCG	2014	191		0.628272		0.371728	5*	21	50	104	15		118		0.610169		0.389831	8	12	31	55	14		298		0.624161		0.375839	9	32	79	152	28
CONS	06K	NHS East and North Hertfordshire CCG	2015	170		0.682353		0.317647	5*	19	53	77	19		132		0.507576		0.492424	8	14	35	55	20		294		0.615646		0.384354	12	33	87	130	34
CONS	01A	NHS East Lancashire CCG	2013	104		0.663462		0.336538	5*	15	35	42	9		67		0.58209		0.41791	7	11	25	19	5*		168		0.630952		0.369048	10	24	60	60	14
CONS	01A	NHS East Lancashire CCG	2014	86		0.674419		0.325581	5*	13	31	33	6		66		0.651515		0.348485	5*	9	21	25	6		148		0.668919		0.331081	8	22	51	57	11
CONS	01A	NHS East Lancashire CCG	2015	93		0.612903		0.387097	6	14	34	36	5*		75		0.546667		0.453333	5*	15	18	33	8		163		0.588957		0.411043	6	29	50	67	11
CONS	03W	NHS East Leicestershire and Rutland CCG	2013	95		0.673684		0.326316	5*	14	29	38	11		62		0.596774		0.403226	6	6	13	34	5*		154		0.649351		0.350649	9	19	41	71	14
CONS	03W	NHS East Leicestershire and Rutland CCG	2014	85		0.694118		0.305882	0	9	30	35	11		67		0.41791		0.58209	5*	6	23	30	7		146		0.59589		0.40411	5*	15	50	62	18
CONS	03W	NHS East Leicestershire and Rutland CCG	2015	109		0.651376		0.348624	5*	10	28	57	12		80		0.5125		0.4875	5*	8	26	35	7		181		0.596685		0.403315	5*	17	51	88	19
CONS	02Y	NHS East Riding of Yorkshire CCG	2013	96		0.53125		0.46875	5*	10	43	35	5*		67		0.626866		0.373134	5*	7	22	27	8		159		0.572327		0.427673	8	17	64	59	11
CONS	02Y	NHS East Riding of Yorkshire CCG	2014	103		0.582524		0.417476	5*	12	45	40	5*		80		0.5125		0.4875	5*	10	32	26	10		178		0.561798		0.438202	5*	22	75	63	14
CONS	02Y	NHS East Riding of Yorkshire CCG	2015	125		0.616		0.384	0	15	49	49	12		84		0.559524		0.440476	5*	9	24	36	10		202		0.608911		0.391089	5*	23	70	82	22
CONS	05D	NHS East Staffordshire CCG	2013	44		0.613636		0.386364	0	7	16	19	5*		33		0.454545		0.545455	5*	7	9	12	5*		74		0.554054		0.445946	5*	13	25	30	6
CONS	05D	NHS East Staffordshire CCG	2014	35		0.571429		0.428571	5*	6	6	20	0		21		0.47619		0.52381	0	5*	8	10	5*		54		0.555556		0.444444	5*	7	13	29	5*
CONS	05D	NHS East Staffordshire CCG	2015	33		0.606061		0.393939	5*	5*	15	10	5*		36		0.611111		0.388889	5*	0	12	17	5*		66		0.590909		0.409091	5*	5*	26	26	7
CONS	09L	NHS East Surrey CCG	2013	59		0.694915		0.305085	5*	5*	16	32	5*		32		0.5625		0.4375	5*	5*	11	11	5*		88		0.647727		0.352273	5*	9	25	42	9
CONS	09L	NHS East Surrey CCG	2014	66		0.621212		0.378788	0	7	19	34	6		35		0.514286		0.485714	5*	5*	10	15	5*		98		0.581633		0.418367	5*	11	27	48	10
CONS	09L	NHS East Surrey CCG	2015	71		0.690141		0.309859	5*	12	20	34	5*		41		0.536585		0.463415	5*	6	12	16	5*		110		0.627273		0.372727	5*	18	30	50	7
CONS	09F	NHS Eastbourne, Hailsham and Seaford CCG	2013	78		0.615385		0.384615	5*	7	22	38	10		67		0.507463		0.492537	5*	8	18	31	9		139		0.553957		0.446043	5*	13	39	66	19
CONS	09F	NHS Eastbourne, Hailsham and Seaford CCG	2014	94		0.56383		0.43617	5*	6	22	51	14		81		0.506173		0.493827	5*	5*	30	36	10		168		0.541667		0.458333	5*	8	50	82	24
CONS	09F	NHS Eastbourne, Hailsham and Seaford CCG	2015	108		0.555556		0.444444	5*	9	31	51	15		90		0.511111		0.488889	5*	6	20	45	18		194		0.525773		0.474227	5*	15	51	93	32
CONS	01C	NHS Eastern Cheshire CCG	2013	55		0.727273		0.272727	5*	8	11	30	5*		36		0.444444		0.555556	5*	5*	10	16	5*		85		0.623529		0.376471	5*	11	21	41	9
CONS	01C	NHS Eastern Cheshire CCG	2014	53		0.698113		0.301887	0	5*	14	29	5*		44		0.386364		0.613636	5*	5*	14	24	5*		92		0.565217		0.434783	5*	8	27	49	7
CONS	01C	NHS Eastern Cheshire CCG	2015	61		0.622951		0.377049	5*	5*	19	34	5*		54		0.425926		0.574074	0	5*	14	31	6		108		0.537037		0.462963	5*	7	33	58	9
CONS	07X	NHS Enfield CCG	2013	66		0.69697		0.30303	5*	8	22	26	7		50		0.52		0.48	5*	5*	20	16	8		111		0.63964		0.36036	6	10	41	40	14
CONS	07X	NHS Enfield CCG	2014	96		0.625		0.375	5*	10	41	35	8		60		0.483333		0.516667	5*	10	15	19	10		152		0.572368		0.427632	7	18	56	53	17
CONS	07X	NHS Enfield CCG	2015	93		0.655914		0.344086	5*	11	29	34	15		64		0.40625		0.59375	5*	7	21	25	9		151		0.543046		0.456954	6	16	49	58	23
CONS	03X	NHS Erewash CCG	2013	20		0.4		0.6	0	5*	12	5*	0		19		0.473684		0.526316	0	5*	7	6	5*		39		0.435897		0.564103	0	5*	19	11	5*
CONS	03X	NHS Erewash CCG	2014	36		0.722222		0.277778	5*	5*	17	11	5*		16		0.6875		0.3125	5*	5*	6	5*	5*		50		0.7		0.3	5*	9	22	14	5*
CONS	03X	NHS Erewash CCG	2015	32		0.625		0.375	5*	5*	15	9	5*		26		0.5		0.5	5*	5*	10	11	5*		57		0.561404		0.438596	5*	6	25	19	5*
CONS	10K	NHS Fareham and Gosport CCG	2013	53		0.641509		0.358491	5*	7	15	25	5*		39		0.487179		0.512821	0	5*	16	14	5*		86		0.581395		0.418605	5*	12	29	36	7
CONS	10K	NHS Fareham and Gosport CCG	2014	48		0.625		0.375	5*	5*	18	20	6		36		0.527778		0.472222	0	5*	13	17	5*		82		0.573171		0.426829	5*	6	31	36	8
CONS	10K	NHS Fareham and Gosport CCG	2015	41		0.536585		0.463415	0	5*	11	15	10		51		0.529412		0.470588	5*	5*	17	22	6		87		0.54023		0.45977	5*	9	25	35	16
CONS	02M	NHS Fylde & Wyre CCG	2013	61		0.786885		0.213115	5*	8	23	24	5*		37		0.675676		0.324324	5*	5*	14	12	5*		94		0.734043		0.265957	5*	13	34	36	10
CONS	02M	NHS Fylde & Wyre CCG	2014	46		0.717391		0.282609	5*	6	26	11	0		42		0.571429		0.428571	5*	5*	14	20	5*		85		0.635294		0.364706	5*	7	39	30	5*
CONS	02M	NHS Fylde & Wyre CCG	2015	60		0.616667		0.383333	5*	5*	23	24	7		43		0.651163		0.348837	5*	5*	17	16	5*		100		0.62		0.38	5*	6	37	40	12
CONS	11M	NHS Gloucestershire CCG	2013	141		0.659574		0.340426	0	15	55	60	11		110		0.509091		0.490909	5*	10	33	52	13		246		0.601626		0.398374	5*	23	88	109	24
CONS	11M	NHS Gloucestershire CCG	2014	168		0.559524		0.440476	5*	13	70	66	15		136		0.529412		0.470588	5*	19	43	55	15		297		0.548822		0.451178	8	32	110	117	30
CONS	11M	NHS Gloucestershire CCG	2015	214		0.61215		0.38785	6	21	61	100	26		172		0.593023		0.406977	7	14	41	94	17		366		0.603825		0.396175	12	34	99	182	41
CONS	06M	NHS Great Yarmouth & Waveney CCG	2013	47		0.680851		0.319149	0	12	13	21	5*		58		0.603448		0.396552	0	7	17	26	9		103		0.640777		0.359223	0	18	29	47	10
CONS	06M	NHS Great Yarmouth & Waveney CCG	2014	53		0.641509		0.358491	0	5*	19	24	5*		44		0.409091		0.590909	5*	5*	12	22	7		97		0.536082		0.463918	5*	7	31	46	12
CONS	06M	NHS Great Yarmouth & Waveney CCG	2015	75		0.68		0.32	5*	9	31	24	9		69		0.695652		0.304348	5*	7	24	28	8		139		0.683453		0.316547	5*	16	53	51	16
CONS	03A	NHS Greater Huddersfield CCG	2013	55		0.472727		0.527273	5*	5*	18	29	5*		30		0.6		0.4	5*	5*	7	18	0		83		0.53012		0.46988	5*	8	25	46	5*
CONS	03A	NHS Greater Huddersfield CCG	2014	38		0.605263		0.394737	5*	5*	14	19	5*		38		0.368421		0.631579	5*	5*	17	14	5*		74		0.5		0.5	5*	6	30	32	5*
CONS	03A	NHS Greater Huddersfield CCG	2015	49		0.653061		0.346939	5*	5*	14	28	5*		43		0.418605		0.581395	5*	0	15	18	6		89		0.539326		0.460674	5*	5*	27	45	10
CONS	01E	NHS Greater Preston CCG	2013	59		0.59322		0.40678	5*	5*	25	25	5*		46		0.565217		0.434783	5*	6	8	25	5*		100		0.57		0.43	5*	11	31	47	8
CONS	01E	NHS Greater Preston CCG	2014	95		0.652632		0.347368	5*	16	33	34	9		56		0.535714		0.464286	5*	5*	22	14	13		147		0.619048		0.380952	6	21	54	47	21
CONS	01E	NHS Greater Preston CCG	2015	56		0.732143		0.267857	5*	5*	13	33	5*		48		0.645833		0.354167	0	6	13	23	6		100		0.69		0.31	5*	11	24	54	10
CONS	08A	NHS Greenwich CCG	2013	43		0.604651		0.395349	5*	9	11	20	5*		45		0.488889		0.511111	5*	9	19	13	5*		87		0.551724		0.448276	5*	17	30	33	5*
CONS	08A	NHS Greenwich CCG	2014	46		0.586957		0.413043	5*	5*	16	19	5*		51		0.568627		0.431373	5*	9	17	15	5*		91		0.582418		0.417582	7	10	31	32	10
CONS	08A	NHS Greenwich CCG	2015	45		0.6		0.4	5*	5*	20	15	6		50		0.48		0.52	5*	6	17	23	5*		91		0.538462		0.461538	5*	9	35	37	8
CONS	09N	NHS Guildford and Waverley CCG	2013	47		0.510638		0.489362	5*	5*	11	24	9		48		0.625		0.375	5*	5*	14	24	5*		93		0.569892		0.430108	5*	7	25	47	11
CONS	09N	NHS Guildford and Waverley CCG	2014	72		0.680556		0.319444	5*	5*	20	38	9		57		0.561404		0.438596	5*	7	21	20	7		128		0.632812		0.367188	5*	11	41	57	16
CONS	09N	NHS Guildford and Waverley CCG	2015	80		0.55		0.45	0	5*	20	37	19		64		0.578125		0.421875	0	5*	19	32	10		138		0.565217		0.434783	0	7	38	66	27
CONS	01F	NHS Halton CCG	2013	41		0.658537		0.341463	5*	5*	15	18	5*		35		0.628571		0.371429	5*	5*	14	14	5*		72		0.625		0.375	5*	8	27	30	5*
CONS	01F	NHS Halton CCG	2014	33		0.69697		0.30303	0	6	9	14	5*		31		0.548387		0.451613	5*	5*	5*	16	5*		63		0.634921		0.365079	5*	10	13	30	7
CONS	01F	NHS Halton CCG	2015	43		0.511628		0.488372	0	6	22	12	5*		38		0.526316		0.473684	5*	6	12	12	5*		79		0.531646		0.468354	5*	12	32	24	6
CONS	03D	NHS Hambleton, Richmondshire and Whitby CCG	2013	39		0.641026		0.358974	5*	5*	15	14	5*		38		0.5		0.5	0	5*	15	15	5*		75		0.573333		0.426667	5*	8	30	28	8
CONS	03D	NHS Hambleton, Richmondshire and Whitby CCG	2014	51		0.705882		0.294118	5*	8	15	23	5*		39		0.487179		0.512821	5*	5*	14	19	0		87		0.609195		0.390805	5*	10	28	41	5*
CONS	03D	NHS Hambleton, Richmondshire and Whitby CCG	2015	47		0.638298		0.361702	5*	5*	11	22	9		38		0.552632		0.447368	5*	5*	5*	20	8		80		0.6		0.4	5*	6	16	38	16
CONS	08C	NHS Hammersmith and Fulham CCG	2013	41		0.682927		0.317073	5*	5*	16	16	5*		21		0.571429		0.428571	5*	5*	5*	10	0		59		0.661017		0.338983	5*	7	20	24	5*
CONS	08C	NHS Hammersmith and Fulham CCG	2014	33		0.727273		0.272727	5*	6	8	12	5*		23		0.652174		0.347826	5*	5*	5*	12	5*		56		0.696429		0.303571	7	8	13	24	5*
CONS	08C	NHS Hammersmith and Fulham CCG	2015	35		0.685714		0.314286	5*	5*	16	14	5*		29		0.655172		0.344828	5*	5*	12	6	5*		63		0.666667		0.333333	5*	6	28	20	5*
CONS	03Y	NHS Hardwick CCG	2013	37		0.594595		0.405405	5*	5*	9	19	5*		21		0.47619		0.52381	5*	5*	7	9	0		57		0.561404		0.438596	6	7	16	27	5*
CONS	03Y	NHS Hardwick CCG	2014	36		0.611111		0.388889	5*	5*	15	10	5*		30		0.433333		0.566667	5*	5*	10	12	5*		64		0.53125		0.46875	5*	7	25	21	6
CONS	03Y	NHS Hardwick CCG	2015	35		0.6		0.4	5*	5*	13	10	5*		31		0.580645		0.419355	0	9	7	14	5*		64		0.59375		0.40625	5*	13	20	23	7
CONS	08D	NHS Haringey CCG	2013	46		0.652174		0.347826	5*	13	12	16	5*		28		0.75		0.25	5*	5*	16	5*	5*		70		0.7		0.3	6	16	27	19	5*
CONS	08D	NHS Haringey CCG	2014	57		0.631579		0.368421	5*	14	18	20	5*		34		0.529412		0.470588	6	5*	10	8	5*		87		0.597701		0.402299	6	19	25	28	9
CONS	08D	NHS Haringey CCG	2015	51		0.588235		0.411765	5*	12	9	22	5*		37		0.486486		0.513514	5*	11	12	12	5*		83		0.542169		0.457831	5*	22	20	31	5*
CONS	03E	NHS Harrogate and Rural District CCG	2013	42		0.595238		0.404762	5*	5*	12	21	5*		33		0.484848		0.515152	5*	5*	12	10	7		71		0.56338		0.43662	5*	7	24	28	11
CONS	03E	NHS Harrogate and Rural District CCG	2014	49		0.591837		0.408163	5*	5*	19	18	5*		32		0.4375		0.5625	5*	5*	11	14	5*		78		0.525641		0.474359	5*	9	28	31	6
CONS	03E	NHS Harrogate and Rural District CCG	2015	58		0.62069		0.37931	5*	5*	19	28	6		39		0.589744		0.410256	0	5*	12	19	5*		92		0.597826		0.402174	5*	7	31	43	11
CONS	08E	NHS Harrow CCG	2013	70		0.628571		0.371429	5*	7	21	33	5*		32		0.59375		0.40625	5*	5*	10	13	5*		99		0.606061		0.393939	6	11	30	44	8
CONS	08E	NHS Harrow CCG	2014	68		0.573529		0.426471	5*	5*	20	35	7		37		0.567568		0.432432	5*	7	5*	18	5*		97		0.587629		0.412371	5*	11	25	48	10
CONS	08E	NHS Harrow CCG	2015	73		0.643836		0.356164	5*	8	22	30	11		63		0.603175		0.396825	5*	6	20	26	6		133		0.62406		0.37594	7	14	42	54	16
CONS	00K	NHS Hartlepool and Stockton-on-Tees CCG	2013	99		0.646465		0.353535	5*	11	41	43	5*		92		0.532609		0.467391	5*	12	34	36	5*		188		0.590426		0.409574	5*	23	73	79	8
CONS	00K	NHS Hartlepool and Stockton-on-Tees CCG	2014	96		0.739583		0.260417	5*	13	35	43	5*		87		0.574713		0.425287	5*	12	29	35	9		176		0.653409		0.346591	5*	24	62	75	11
CONS	00K	NHS Hartlepool and Stockton-on-Tees CCG	2015	108		0.592593		0.407407	5*	12	34	52	7		86		0.616279		0.383721	6	13	28	35	5*		185		0.605405		0.394595	10	23	58	84	11
CONS	09P	NHS Hastings & Rother CCG	2013	69		0.608696		0.391304	5*	7	17	34	7		59		0.627119		0.372881	5*	7	20	23	5*		124		0.612903		0.387097	8	14	36	54	12
CONS	09P	NHS Hastings & Rother CCG	2014	64		0.515625		0.484375	5*	12	19	26	5*		57		0.614035		0.385965	5*	6	16	28	7		117		0.555556		0.444444	5*	18	32	54	11
CONS	09P	NHS Hastings & Rother CCG	2015	76		0.578947		0.421053	5*	9	24	30	11		58		0.448276		0.551724	5*	7	17	25	5*		128		0.515625		0.484375	7	15	39	52	15
CONS	08F	NHS Havering CCG	2013	64		0.578125		0.421875	0	8	23	28	5*		54		0.574074		0.425926	5*	5*	13	26	7		117		0.581197		0.418803	5*	12	36	53	12
CONS	08F	NHS Havering CCG	2014	80		0.6875		0.3125	5*	12	16	39	9		62		0.548387		0.451613	0	5*	18	32	7		137		0.635036		0.364964	5*	17	33	69	15
CONS	08F	NHS Havering CCG	2015	127		0.582677		0.417323	7	15	38	56	12		108		0.666667		0.333333	5*	17	26	46	15		226		0.619469		0.380531	12	30	61	98	27
CONS	05F	NHS Herefordshire CCG	2013	34		0.647059		0.352941	0	5*	10	16	5*		27		0.592593		0.407407	5*	5*	7	11	5*		60		0.616667		0.383333	5*	7	17	27	7
CONS	05F	NHS Herefordshire CCG	2014	47		0.553191		0.446809	0	5*	17	22	5*		44		0.545455		0.454545	5*	8	10	20	5*		86		0.546512		0.453488	5*	12	25	40	7
CONS	05F	NHS Herefordshire CCG	2015	53		0.603774		0.396226	5*	5*	17	27	5*		39		0.666667		0.333333	5*	6	10	15	6		91		0.637363		0.362637	5*	10	27	41	10
CONS	06N	NHS Herts Valleys CCG	2013	165		0.606061		0.393939	7	27	56	59	16		107		0.53271		0.46729	5*	14	24	54	11		265		0.573585		0.426415	11	39	78	110	27
CONS	06N	NHS Herts Valleys CCG	2014	197		0.639594		0.360406	10	15	60	96	17		132		0.545455		0.454545	5*	18	42	49	15		318		0.603774		0.396226	14	31	99	140	31
CONS	06N	NHS Herts Valleys CCG	2015	259		0.583012		0.416988	9	33	69	120	28		152		0.453947		0.546053	5*	16	38	71	25		400		0.5325		0.4675	11	49	104	184	52
CONS	01D	NHS Heywood, Middleton & Rochdale CCG	2013	50		0.54		0.46	5*	5*	16	26	5*		38		0.526316		0.473684	5*	6	15	14	5*		87		0.54023		0.45977	5*	11	31	39	5*
CONS	01D	NHS Heywood, Middleton & Rochdale CCG	2014	58		0.586207		0.413793	0	7	22	26	5*		34		0.676471		0.323529	0	5*	13	14	5*		89		0.606742		0.393258	0	10	34	38	7
CONS	01D	NHS Heywood, Middleton & Rochdale CCG	2015	61		0.557377		0.442623	5*	6	19	29	5*		50		0.64		0.36	5*	7	19	19	5*		107		0.588785		0.411215	5*	12	36	47	8
CONS	99K	NHS High Weald Lewes Havens CCG	2013	37		0.648649		0.351351	5*	5*	7	22	7		34		0.676471		0.323529	5*	5*	8	17	5*		70		0.657143		0.342857	5*	6	15	38	9
CONS	99K	NHS High Weald Lewes Havens CCG	2014	40		0.725		0.275	0	5*	17	15	5*		39		0.641026		0.358974	5*	5*	12	20	5*		76		0.671053		0.328947	5*	8	26	35	7
CONS	99K	NHS High Weald Lewes Havens CCG	2015	61		0.590164		0.409836	0	5*	15	36	6		30		0.6		0.4	0	6	9	10	5*		88		0.590909		0.409091	0	8	24	45	11
CONS	08G	NHS Hillingdon CCG	2013	53		0.716981		0.283019	5*	5*	16	26	5*		55		0.545455		0.454545	5*	5*	17	24	8		103		0.640777		0.359223	5*	9	30	48	13
CONS	08G	NHS Hillingdon CCG	2014	84		0.619048		0.380952	0	12	31	32	9		53		0.584906		0.415094	5*	5*	15	20	10		130		0.607692		0.392308	5*	17	43	49	18
CONS	08G	NHS Hillingdon CCG	2015	75		0.706667		0.293333	5*	8	19	40	6		50		0.54		0.46	5*	7	16	21	5*		121		0.644628		0.355372	5*	15	34	58	10
CONS	09X	NHS Horsham and Mid Sussex CCG	2013	51		0.627451		0.372549	5*	7	12	25	5*		36		0.638889		0.361111	0	5*	8	18	5*		85		0.635294		0.364706	5*	12	20	41	9
CONS	09X	NHS Horsham and Mid Sussex CCG	2014	61		0.688525		0.311475	5*	8	18	31	5*		38		0.5		0.5	5*	5*	6	22	5*		98		0.612245		0.387755	5*	11	24	53	8
CONS	09X	NHS Horsham and Mid Sussex CCG	2015	82		0.585366		0.414634	0	6	34	33	9		53		0.471698		0.528302	5*	8	12	23	9		134		0.544776		0.455224	5*	14	46	55	18
CONS	07Y	NHS Hounslow CCG	2013	46		0.630435		0.369565	5*	5*	15	17	9		36		0.361111		0.638889	0	7	13	11	5*		79		0.518987		0.481013	5*	11	26	28	11
CONS	07Y	NHS Hounslow CCG	2014	48		0.5		0.5	5*	8	17	16	5*		36		0.527778		0.472222	5*	5*	15	10	6		81		0.506173		0.493827	6	11	29	26	9
CONS	07Y	NHS Hounslow CCG	2015	45		0.666667		0.333333	5*	6	10	20	6		34		0.617647		0.382353	5*	5*	11	16	5*		76		0.631579		0.368421	5*	9	21	33	9
CONS	03F	NHS Hull CCG	2013	70		0.642857		0.357143	5*	10	19	32	8		56		0.571429		0.428571	5*	7	16	29	5*		122		0.614754		0.385246	5*	17	34	59	10
CONS	03F	NHS Hull CCG	2014	62		0.548387		0.451613	5*	9	21	22	9		70		0.671429		0.328571	5*	6	26	26	7		128		0.601562		0.398438	7	15	46	47	15
CONS	03F	NHS Hull CCG	2015	66		0.469697		0.530303	5*	6	24	28	6		83		0.626506		0.373494	5*	16	23	32	7		142		0.556338		0.443662	6	21	46	59	12
CONS	06L	NHS Ipswich and East Suffolk CCG	2013	86		0.697674		0.302326	5*	5*	35	37	9		89		0.595506		0.404494	10	18	25	26	10		170		0.647059		0.352941	12	21	58	61	18
CONS	06L	NHS Ipswich and East Suffolk CCG	2014	131		0.648855		0.351145	5*	11	41	62	13		98		0.612245		0.387755	5*	8	26	49	10		218		0.637615		0.362385	9	19	62	106	22
CONS	06L	NHS Ipswich and East Suffolk CCG	2015	130		0.7		0.3	5*	9	40	70	9		97		0.546392		0.453608	5*	9	30	41	15		218		0.646789		0.353211	5*	17	67	108	22
CONS	10L	NHS Isle of Wight CCG	2013	22		0.727273		0.272727	0	5*	5*	9	5*		19		0.526316		0.473684	5*	0	13	5*	0		41		0.634146		0.365854	5*	5*	18	14	5*
CONS	10L	NHS Isle of Wight CCG	2014	31		0.612903		0.387097	0	5*	17	7	5*		24		0.541667		0.458333	5*	0	9	13	5*		54		0.574074		0.425926	5*	5*	25	20	5*
CONS	10L	NHS Isle of Wight CCG	2015	34		0.647059		0.352941	5*	5*	9	16	5*		48		0.541667		0.458333	5*	5*	12	23	5*		78		0.602564		0.397436	5*	8	20	37	9
CONS	08H	NHS Islington CCG	2013	30		0.7		0.3	5*	5*	10	13	0		29		0.37931		0.62069	5*	7	10	9	5*		57		0.54386		0.45614	5*	11	20	21	5*
CONS	08H	NHS Islington CCG	2014	35		0.6		0.4	5*	5*	11	17	5*		27		0.407407		0.592593	5*	5*	8	12	5*		62		0.516129		0.483871	5*	5*	19	29	5*
CONS	08H	NHS Islington CCG	2015	42		0.666667		0.333333	5*	5*	14	21	5*		30		0.533333		0.466667	5*	5*	9	14	0		72		0.611111		0.388889	6	7	23	35	5*
CONS	11N	NHS Kernow CCG	2013	179		0.581006		0.418994	9	19	72	67	12		151		0.622517		0.377483	11	21	49	61	9		323		0.597523		0.402477	18	40	118	126	21
CONS	11N	NHS Kernow CCG	2014	208		0.692308		0.307692	6	20	87	86	10		186		0.634409		0.365591	7	33	61	63	22		380		0.665789		0.334211	13	53	143	142	30
CONS	11N	NHS Kernow CCG	2015	183		0.655738		0.344262	6	19	69	71	19		176		0.619318		0.380682	7	17	57	80	14		350		0.634286		0.365714	13	36	122	147	32
CONS	08J	NHS Kingston CCG	2013	29		0.586207		0.413793	5*	5*	5*	15	7		27		0.555556		0.444444	5*	5*	8	13	5*		56		0.571429		0.428571	5*	5*	12	28	9
CONS	08J	NHS Kingston CCG	2014	49		0.673469		0.326531	5*	5*	14	18	9		40		0.5		0.5	5*	6	11	11	9		86		0.593023		0.406977	7	9	24	29	17
CONS	08J	NHS Kingston CCG	2015	40		0.625		0.375	5*	5*	12	18	5*		34		0.588235		0.411765	0	5*	8	18	6		72		0.625		0.375	5*	5*	20	34	11
CONS	01J	NHS Knowsley CCG	2013	58		0.62069		0.37931	5*	6	28	18	5*		31		0.483871		0.516129	0	5*	8	18	5*		85		0.552941		0.447059	5*	9	35	34	5*
CONS	01J	NHS Knowsley CCG	2014	61		0.622951		0.377049	5*	9	30	17	5*		40		0.7		0.3	5*	5*	18	16	5*		101		0.653465		0.346535	5*	12	48	33	6
CONS	01J	NHS Knowsley CCG	2015	69		0.57971		0.42029	5*	11	28	23	5*		46		0.521739		0.478261	5*	7	12	22	5*		109		0.559633		0.440367	7	17	37	44	5*
CONS	08K	NHS Lambeth CCG	2013	39		0.615385		0.384615	5*	5*	10	18	5*		27		0.555556		0.444444	5*	7	7	11	0		62		0.580645		0.419355	5*	12	17	26	5*
CONS	08K	NHS Lambeth CCG	2014	62		0.564516		0.435484	5*	9	15	29	5*		53		0.641509		0.358491	7	5*	18	22	5*		112		0.598214		0.401786	10	11	33	50	8
CONS	08K	NHS Lambeth CCG	2015	58		0.568966		0.431034	5*	7	16	30	5*		44		0.522727		0.477273	5*	8	10	20	5*		100		0.55		0.45	6	15	26	48	5*
CONS	01K	NHS Lancashire North CCG	2013	49		0.714286		0.285714	5*	11	16	17	5*		43		0.651163		0.348837	0	7	16	20	5*		90		0.688889		0.311111	5*	18	31	36	5*
CONS	01K	NHS Lancashire North CCG	2014	46		0.673913		0.326087	5*	5*	17	16	5*		43		0.627907		0.372093	5*	5*	13	23	5*		88		0.647727		0.352273	7	8	30	38	5*
CONS	01K	NHS Lancashire North CCG	2015	57		0.491228		0.508772	5*	5*	18	23	7		44		0.522727		0.477273	5*	6	17	12	6		100		0.51		0.49	7	11	34	35	13
CONS	02V	NHS Leeds North CCG	2013	51		0.666667		0.333333	0	5*	19	25	5*		47		0.531915		0.468085	0	5*	21	16	6		97		0.597938		0.402062	0	8	40	41	8
CONS	02V	NHS Leeds North CCG	2014	65		0.646154		0.353846	5*	10	20	22	10		37		0.540541		0.459459	5*	5*	12	15	5*		99		0.606061		0.393939	6	12	31	35	15
CONS	02V	NHS Leeds North CCG	2015	50		0.56		0.44	5*	6	15	21	7		44		0.613636		0.386364	5*	5*	9	25	5*		92		0.576087		0.423913	5*	11	23	45	10
CONS	03G	NHS Leeds South and East CCG	2013	76		0.671053		0.328947	6	10	26	30	6		62		0.5		0.5	5*	10	29	16	5*		135		0.6		0.4	10	20	55	43	9
CONS	03G	NHS Leeds South and East CCG	2014	94		0.574468		0.425532	5*	8	34	43	6		72		0.652778		0.347222	8	7	30	25	5*		162		0.611111		0.388889	11	15	63	65	8
CONS	03G	NHS Leeds South and East CCG	2015	71		0.521127		0.478873	5*	5*	27	28	9		79		0.544304		0.455696	5*	9	30	31	8		143		0.517483		0.482517	5*	14	55	55	17
CONS	03C	NHS Leeds West CCG	2013	125		0.632		0.368	7	13	46	49	10		97		0.56701		0.43299	5*	12	22	49	12		217		0.603687		0.396313	9	25	67	94	22
CONS	03C	NHS Leeds West CCG	2014	117		0.641026		0.358974	7	14	40	46	10		77		0.532468		0.467532	10	5*	24	32	7		188		0.590426		0.409574	15	17	63	76	17
CONS	03C	NHS Leeds West CCG	2015	58		0.637931		0.362069	5*	5*	19	25	9		68		0.632353		0.367647	5*	11	19	30	5*		123		0.634146		0.365854	6	15	38	53	12
CONS	04C	NHS Leicester City CCG	2013	48		0.666667		0.333333	5*	5*	18	21	5*		37		0.621622		0.378378	5*	5*	7	18	6		81		0.641975		0.358025	5*	5*	23	38	10
CONS	04C	NHS Leicester City CCG	2014	57		0.649123		0.350877	5*	7	18	19	9		33		0.666667		0.333333	5*	5*	11	15	5*		88		0.647727		0.352273	5*	12	28	34	10
CONS	04C	NHS Leicester City CCG	2015	94		0.617021		0.382979	5*	16	22	41	11		52		0.538462		0.461538	5*	6	19	18	7		141		0.58156		0.41844	6	22	41	58	16
CONS	08L	NHS Lewisham CCG	2013	34		0.441176		0.558824	5*	6	11	14	0		19		0.578947		0.421053	5*	5*	5*	11	0		52		0.480769		0.519231	5*	9	15	24	0
CONS	08L	NHS Lewisham CCG	2014	45		0.666667		0.333333	5*	5*	13	17	6		32		0.5		0.5	5*	6	7	13	5*		74		0.594595		0.405405	7	11	20	27	9
CONS	08L	NHS Lewisham CCG	2015	61		0.590164		0.409836	6	5*	22	26	5*		29		0.413793		0.586207	6	5*	6	11	5*		85		0.541176		0.458824	12	8	26	35	5*
CONS	03T	NHS Lincolnshire East CCG	2013	52		0.576923		0.423077	5*	9	15	22	5*		54		0.555556		0.444444	5*	11	18	21	5*		100		0.56		0.44	6	19	32	39	5*
CONS	03T	NHS Lincolnshire East CCG	2014	63		0.730159		0.269841	5*	10	18	26	9		46		0.5		0.5	5*	5*	20	17	5*		109		0.633028		0.366972	5*	14	38	43	13
CONS	03T	NHS Lincolnshire East CCG	2015	66		0.80303		0.19697	0	7	22	28	9		57		0.491228		0.508772	0	6	18	28	5*		122		0.655738		0.344262	0	13	40	55	14
CONS	04D	NHS Lincolnshire West CCG	2013	32		0.625		0.375	5*	5*	16	9	5*		33		0.606061		0.393939	5*	6	13	10	5*		63		0.619048		0.380952	5*	8	29	18	5*
CONS	04D	NHS Lincolnshire West CCG	2014	40		0.7		0.3	5*	9	13	13	5*		30		0.6		0.4	5*	5*	8	16	5*		68		0.647059		0.352941	5*	11	20	28	7
CONS	04D	NHS Lincolnshire West CCG	2015	48		0.583333		0.416667	5*	5*	18	22	5*		31		0.580645		0.419355	0	6	10	13	5*		77		0.571429		0.428571	5*	9	27	34	7
CONS	99A	NHS Liverpool CCG	2013	123		0.560976		0.439024	5*	15	42	52	9		97		0.556701		0.443299	8	16	24	43	7		215		0.55814		0.44186	12	31	65	92	16
CONS	99A	NHS Liverpool CCG	2014	140		0.542857		0.457143	6	16	48	57	13		106		0.54717		0.45283	5*	15	31	48	9		237		0.548523		0.451477	9	30	75	102	21
CONS	99A	NHS Liverpool CCG	2015	164		0.603659		0.396341	7	13	56	75	14		132		0.477273		0.522727	9	18	40	50	15		280		0.55		0.45	16	31	88	118	28
CONS	06P	NHS Luton CCG	2013	54		0.703704		0.296296	5*	5*	19	24	5*		28		0.464286		0.535714	5*	5*	8	9	5*		79		0.632911		0.367089	7	5*	25	32	10
CONS	06P	NHS Luton CCG	2014	40		0.675		0.325	5*	5*	18	14	5*		37		0.648649		0.351351	5*	5*	10	15	6		72		0.666667		0.333333	6	5*	26	26	9
CONS	06P	NHS Luton CCG	2015	55		0.527273		0.472727	5*	7	19	24	5*		36		0.583333		0.416667	5*	7	9	14	5*		87		0.54023		0.45977	5*	14	25	37	8
CONS	04E	NHS Mansfield & Ashfield CCG	2013	61		0.639344		0.360656	5*	6	21	31	5*		36		0.583333		0.416667	5*	5*	11	13	5*		93		0.623656		0.376344	5*	11	31	42	6
CONS	04E	NHS Mansfield & Ashfield CCG	2014	59		0.779661		0.220339	5*	6	23	23	5*		48		0.5		0.5	5*	9	16	20	5*		105		0.647619		0.352381	5*	15	39	42	6
CONS	04E	NHS Mansfield & Ashfield CCG	2015	71		0.633803		0.366197	5*	10	24	24	12		46		0.586957		0.413043	5*	7	18	17	5*		113		0.619469		0.380531	5*	17	41	40	13
CONS	09W	NHS Medway CCG	2013	77		0.558442		0.441558	5*	10	31	31	5*		44		0.568182		0.431818	5*	5*	13	19	5*		120		0.566667		0.433333	5*	15	43	50	7
CONS	09W	NHS Medway CCG	2014	40		0.525		0.475	5*	10	12	16	5*		24		0.583333		0.416667	5*	7	8	7	5*		64		0.546875		0.453125	5*	17	20	23	5*
CONS	09W	NHS Medway CCG	2015	73		0.712329		0.287671	5*	8	28	28	5*		59		0.491525		0.508475	5*	9	18	23	6		130		0.607692		0.392308	7	16	46	50	11
CONS	08R	NHS Merton CCG	2013	62		0.564516		0.435484	5*	12	17	28	5*		32		0.65625		0.34375	0	5*	10	16	5*		89		0.58427		0.41573	5*	17	25	41	5*
CONS	08R	NHS Merton CCG	2014	54		0.518519		0.481481	5*	8	13	23	5*		46		0.521739		0.478261	5*	5*	13	25	5*		95		0.515789		0.484211	7	11	23	46	8
CONS	08R	NHS Merton CCG	2015	58		0.62069		0.37931	5*	7	17	23	7		52		0.519231		0.480769	5*	7	12	22	9		106		0.575472		0.424528	6	13	28	43	16
CONS	06Q	NHS Mid Essex CCG	2013	108		0.592593		0.407407	5*	12	35	52	7		62		0.645161		0.354839	5*	8	27	21	5*		162		0.611111		0.388889	5*	20	58	69	12
CONS	06Q	NHS Mid Essex CCG	2014	102		0.715686		0.284314	5*	9	37	44	10		73		0.630137		0.369863	5*	5*	25	31	11		168		0.678571		0.321429	5*	12	58	75	20
CONS	06Q	NHS Mid Essex CCG	2015	101		0.683168		0.316832	5*	10	34	46	8		91		0.538462		0.461538	5*	12	19	42	14		186		0.61828		0.38172	7	22	52	84	21
CONS	04F	NHS Milton Keynes CCG	2013	59		0.610169		0.389831	5*	9	19	22	5*		29		0.517241		0.482759	5*	10	5*	8	5*		87		0.586207		0.413793	10	19	21	30	7
CONS	04F	NHS Milton Keynes CCG	2014	52		0.673077		0.326923	5*	14	13	13	8		24		0.541667		0.458333	5*	5*	12	5*	5*		76		0.631579		0.368421	6	16	25	17	12
CONS	04F	NHS Milton Keynes CCG	2015	50		0.6		0.4	5*	6	18	18	8		48		0.416667		0.583333	5*	7	16	19	5*		90		0.511111		0.488889	5*	11	28	36	11
CONS	04G	NHS Nene CCG	2013	160		0.6375		0.3625	5*	23	49	76	11		116		0.543103		0.456897	5*	16	33	53	11		263		0.608365		0.391635	5*	39	77	121	22
CONS	04G	NHS Nene CCG	2014	192		0.645833		0.354167	5*	23	82	64	18		122		0.598361		0.401639	6	18	27	53	17		302		0.63245		0.36755	11	41	105	113	31
CONS	04G	NHS Nene CCG	2015	191		0.581152		0.418848	8	24	57	82	20		111		0.540541		0.459459	7	14	30	42	18		289		0.574394		0.425606	14	37	82	120	36
CONS	04H	NHS Newark & Sherwood CCG	2013	48		0.625		0.375	5*	5*	24	19	5*		22		0.681818		0.318182	5*	5*	8	9	5*		68		0.632353		0.367647	5*	5*	31	27	5*
CONS	04H	NHS Newark & Sherwood CCG	2014	55		0.709091		0.290909	5*	5*	15	27	5*		44		0.636364		0.363636	5*	5*	18	16	5*		92		0.663043		0.336957	7	6	30	41	8
CONS	04H	NHS Newark & Sherwood CCG	2015	70		0.628571		0.371429	5*	10	26	28	5*		36		0.5		0.5	5*	5*	11	14	5*		104		0.596154		0.403846	5*	13	37	42	9
CONS	10M	NHS Newbury and District CCG	2013	30		0.733333		0.266667	5*	5*	9	14	5*		24		0.541667		0.458333	0	5*	8	12	5*		54		0.648148		0.351852	5*	6	17	26	5*
CONS	10M	NHS Newbury and District CCG	2014	23		0.695652		0.304348	0	5*	8	10	5*		27		0.518519		0.481481	5*	5*	11	11	5*		48		0.583333		0.416667	5*	5*	18	20	5*
CONS	10M	NHS Newbury and District CCG	2015	32		0.71875		0.28125	5*	5*	13	11	5*		16		0.6875		0.3125	5*	0	5*	7	5*		47		0.723404		0.276596	5*	5*	17	17	6
CONS	13T	NHS Newcastle Gateshead CCG	2014	122		0.5		0.5	5*	17	45	47	10		104		0.605769		0.394231	7	15	35	40	7		219		0.543379		0.456621	12	31	76	86	16
CONS	13T	NHS Newcastle Gateshead CCG	2015	159		0.597484		0.402516	6	17	51	69	16		129		0.565891		0.434109	9	14	35	60	11		275		0.581818		0.418182	14	27	86	124	24
CONS	08M	NHS Newham CCG	2013	29		0.586207		0.413793	0	5*	14	11	5*		28		0.535714		0.464286	5*	7	8	9	5*		57		0.561404		0.438596	5*	10	22	20	5*
CONS	08M	NHS Newham CCG	2014	36		0.666667		0.333333	5*	6	14	12	0		26		0.346154		0.653846	5*	5*	11	8	5*		60		0.55		0.45	5*	10	24	19	5*
CONS	08M	NHS Newham CCG	2015	36		0.611111		0.388889	5*	8	16	11	0		23		0.565217		0.434783	5*	7	6	7	5*		56		0.589286		0.410714	5*	13	22	17	5*
CONS	10N	NHS North & West Reading CCG	2013	18		0.5		0.5	0	0	6	11	5*		21		0.428571		0.571429	0	5*	5*	12	5*		39		0.461538		0.538462	0	5*	11	23	5*
CONS	10N	NHS North & West Reading CCG	2014	25		0.64		0.36	5*	5*	8	11	5*		15		0.533333		0.466667	5*	5*	5*	5*	5*		39		0.589744		0.410256	5*	5*	12	16	5*
CONS	10N	NHS North & West Reading CCG	2015	23		0.521739		0.478261	0	5*	10	11	5*		15		0.533333		0.466667	0	5*	5*	8	5*		37		0.513514		0.486486	0	5*	12	19	5*
CONS	04J	NHS North Derbyshire CCG	2013	96		0.572917		0.427083	5*	13	34	36	9		67		0.626866		0.373134	5*	9	20	21	12		160		0.59375		0.40625	9	21	52	57	21
CONS	04J	NHS North Derbyshire CCG	2014	81		0.604938		0.395062	5*	5*	31	36	10		73		0.547945		0.452055	5*	12	14	37	7		153		0.581699		0.418301	5*	15	45	72	17
CONS	04J	NHS North Derbyshire CCG	2015	92		0.51087		0.48913	5*	8	26	44	12		84		0.559524		0.440476	5*	6	29	36	9		174		0.534483		0.465517	6	14	55	78	21
CONS	00J	NHS North Durham CCG	2013	64		0.703125		0.296875	5*	7	16	34	7		47		0.574468		0.425532	5*	6	17	19	5*		105		0.638095		0.361905	5*	13	31	50	9
CONS	00J	NHS North Durham CCG	2014	57		0.666667		0.333333	5*	7	18	23	7		54		0.611111		0.388889	5*	12	12	21	6		108		0.638889		0.361111	5*	19	29	44	11
CONS	00J	NHS North Durham CCG	2015	70		0.5		0.5	5*	11	18	30	9		68		0.617647		0.382353	11	7	18	25	7		134		0.559701		0.440299	13	18	34	55	15
CONS	06T	NHS North East Essex CCG	2013	102		0.784314		0.215686	5*	12	31	44	11		73		0.561644		0.438356	5*	5*	21	38	9		169		0.692308		0.307692	6	15	50	79	19
CONS	06T	NHS North East Essex CCG	2014	119		0.571429		0.428571	5*	10	35	53	17		84		0.595238		0.404762	5*	9	24	39	10		195		0.579487		0.420513	6	19	57	86	27
CONS	06T	NHS North East Essex CCG	2015	135		0.674074		0.325926	5*	10	49	61	12		76		0.539474		0.460526	0	9	24	35	8		202		0.623762		0.376238	5*	18	71	91	19
CONS	99M	NHS North East Hampshire and Farnham CCG	2013	77		0.61039		0.38961	5*	14	26	25	12		55		0.618182		0.381818	5*	5*	13	27	9		125		0.616		0.384	5*	18	37	49	19
CONS	99M	NHS North East Hampshire and Farnham CCG	2014	88		0.75		0.25	5*	10	29	39	8		51		0.529412		0.470588	5*	5*	16	22	5*		134		0.664179		0.335821	7	14	41	60	13
CONS	99M	NHS North East Hampshire and Farnham CCG	2015	89		0.719101		0.280899	5*	13	28	36	7		59		0.644068		0.355932	5*	5*	23	22	7		143		0.685315		0.314685	7	18	48	56	14
CONS	03H	NHS North East Lincolnshire CCG	2013	48		0.479167		0.520833	5*	6	14	22	5*		49		0.653061		0.346939	7	6	16	18	5*		92		0.565217		0.434783	9	11	29	38	5*
CONS	03H	NHS North East Lincolnshire CCG	2014	56		0.571429		0.428571	5*	7	19	23	5*		56		0.625		0.375	5*	9	18	23	5*		110		0.6		0.4	5*	16	36	45	8
CONS	03H	NHS North East Lincolnshire CCG	2015	76		0.539474		0.460526	5*	14	23	29	7		52		0.576923		0.423077	5*	5*	18	23	5*		125		0.56		0.44	5*	17	41	51	11
CONS	10J	NHS North Hampshire CCG	2013	49		0.714286		0.285714	5*	7	18	19	5*		35		0.628571		0.371429	0	6	10	19	5*		79		0.670886		0.329114	5*	12	25	37	5*
CONS	10J	NHS North Hampshire CCG	2014	88		0.704545		0.295455	5*	11	36	30	8		29		0.689655		0.310345	0	5*	8	15	5*		113		0.690265		0.309735	5*	15	43	43	9
CONS	10J	NHS North Hampshire CCG	2015	46		0.608696		0.391304	5*	5*	15	19	6		35		0.514286		0.485714	5*	5*	10	15	6		79		0.556962		0.443038	5*	8	25	32	12
CONS	03J	NHS North Kirklees CCG	2013	29		0.62069		0.37931	0	8	10	10	5*		22		0.772727		0.227273	0	5*	7	11	5*		49		0.673469		0.326531	0	10	16	20	5*
CONS	03J	NHS North Kirklees CCG	2014	52		0.557692		0.442308	5*	8	14	24	5*		25		0.44		0.56	0	5*	13	9	5*		75		0.533333		0.466667	5*	10	27	31	5*
CONS	03J	NHS North Kirklees CCG	2015	49		0.632653		0.367347	5*	7	18	20	5*		30		0.5		0.5	0	5*	13	13	5*		77		0.584416		0.415584	5*	10	30	32	5*
CONS	03K	NHS North Lincolnshire CCG	2013	73		0.60274		0.39726	5*	8	32	26	5*		51		0.470588		0.529412	5*	5*	13	27	5*		123		0.552846		0.447154	5*	11	45	53	8
CONS	03K	NHS North Lincolnshire CCG	2014	74		0.648649		0.351351	5*	15	31	23	5*		64		0.578125		0.421875	5*	9	15	35	5*		132		0.598485		0.401515	5*	23	43	56	6
CONS	03K	NHS North Lincolnshire CCG	2015	87		0.735632		0.264368	5*	11	36	34	5*		61		0.557377		0.442623	5*	10	21	21	8		143		0.664336		0.335664	5*	20	54	54	13
CONS	01M	NHS North Manchester CCG	2013	32		0.5		0.5	5*	6	11	13	5*		37		0.567568		0.432432	5*	5*	12	13	5*		67		0.537313		0.462687	5*	10	23	25	5*
CONS	01M	NHS North Manchester CCG	2014	43		0.72093		0.27907	5*	5*	21	13	5*		47		0.744681		0.255319	5*	5*	18	18	5*		86		0.72093		0.27907	6	7	39	29	5*
CONS	01M	NHS North Manchester CCG	2015	45		0.733333		0.266667	5*	5*	19	19	5*		32		0.5625		0.4375	5*	6	13	7	5*		73		0.657534		0.342466	5*	9	31	25	5*
CONS	06V	NHS North Norfolk CCG	2013	45		0.644444		0.355556	0	5*	16	20	6		65		0.584615		0.415385	5*	9	20	23	10		105		0.609524		0.390476	5*	11	35	42	14
CONS	06V	NHS North Norfolk CCG	2014	50		0.72		0.28	5*	5*	11	29	5*		66		0.69697		0.30303	5*	7	18	33	6		113		0.699115		0.300885	5*	12	29	59	10
CONS	06V	NHS North Norfolk CCG	2015	61		0.737705		0.262295	0	5*	22	32	5*		64		0.546875		0.453125	5*	6	21	23	12		125		0.64		0.36	5*	11	43	55	15
CONS	11T	NHS North Somerset CCG	2013	85		0.647059		0.352941	5*	6	27	43	6		38		0.526316		0.473684	0	7	9	19	5*		120		0.608333		0.391667	5*	13	36	59	9
CONS	11T	NHS North Somerset CCG	2014	77		0.545455		0.454545	5*	10	26	34	7		55		0.509091		0.490909	5*	6	15	27	6		126		0.547619		0.452381	5*	15	40	57	13
CONS	11T	NHS North Somerset CCG	2015	78		0.653846		0.346154	5*	8	24	40	6		71		0.464789		0.535211	5*	8	19	32	8		145		0.565517		0.434483	5*	16	43	69	13
CONS	05G	NHS North Staffordshire CCG	2013	71		0.492958		0.507042	0	7	24	36	5*		47		0.595745		0.404255	5*	7	15	20	5*		112		0.535714		0.464286	5*	12	38	54	7
CONS	05G	NHS North Staffordshire CCG	2014	59		0.525424		0.474576	5*	6	22	24	6		52		0.5		0.5	5*	6	21	21	5*		110		0.509091		0.490909	5*	12	43	45	9
CONS	05G	NHS North Staffordshire CCG	2015	49		0.55102		0.44898	5*	5*	13	28	5*		56		0.535714		0.464286	5*	8	17	24	5*		101		0.524752		0.475248	5*	12	30	48	7
CONS	99C	NHS North Tyneside CCG	2013	49		0.571429		0.428571	5*	7	20	18	5*		36		0.611111		0.388889	5*	5*	9	19	5*		83		0.590361		0.409639	5*	9	29	37	5*
CONS	99C	NHS North Tyneside CCG	2014	48		0.5625		0.4375	5*	5*	11	25	5*		31		0.516129		0.483871	0	6	12	9	5*		79		0.544304		0.455696	5*	11	23	34	9
CONS	99C	NHS North Tyneside CCG	2015	62		0.580645		0.419355	5*	5*	18	33	5*		44		0.431818		0.568182	5*	5*	17	18	5*		98		0.530612		0.469388	5*	8	32	47	8
CONS	09Y	NHS North West Surrey CCG	2013	90		0.5		0.5	5*	5*	25	42	15		68		0.691176		0.308824	0	5*	19	34	12		154		0.577922		0.422078	5*	8	44	75	24
CONS	09Y	NHS North West Surrey CCG	2014	94		0.446809		0.542553	5*	9	34	37	14		84		0.571429		0.428571	5*	11	20	42	6		174		0.511494		0.482759	5*	20	53	78	20
CONS	09Y	NHS North West Surrey CCG	2015	114		0.657895		0.342105	5*	9	27	57	17		102		0.54902		0.45098	5*	10	19	51	18		207		0.603865		0.396135	8	19	46	103	31
CONS	99P	NHS North, East, West Devon CCG	2013	233		0.635193		0.364807	5*	24	79	100	26		222		0.54955		0.45045	7	33	80	83	20		446		0.591928		0.408072	11	56	156	179	45
CONS	99P	NHS North, East, West Devon CCG	2014	251		0.657371		0.342629	5*	24	81	117	24		254		0.57874		0.42126	10	31	76	112	28		485		0.614433		0.385567	15	54	154	217	48
CONS	99P	NHS North, East, West Devon CCG	2015	306		0.601307		0.398693	8	18	88	161	32		275		0.534545		0.465455	11	28	79	122	37		560		0.569643		0.430357	19	45	161	272	66
CONS	00L	NHS Northumberland CCG	2013	84		0.630952		0.369048	5*	11	26	37	6		49		0.408163		0.591837	5*	5*	13	26	5*		130		0.553846		0.446154	7	13	39	62	9
CONS	00L	NHS Northumberland CCG	2014	82		0.585366		0.414634	5*	10	29	35	7		59		0.508475		0.491525	5*	11	19	25	5*		139		0.561151		0.438849	5*	21	47	59	10
CONS	00L	NHS Northumberland CCG	2015	92		0.619565		0.380435	5*	12	38	30	8		86		0.569767		0.430233	5*	14	31	33	6		176		0.596591		0.403409	6	26	67	63	14
CONS	06W	NHS Norwich CCG	2013	41		0.560976		0.439024	0	5*	12	24	5*		47		0.638298		0.361702	5*	5*	21	19	5*		84		0.607143		0.392857	5*	5*	30	42	5*
CONS	06W	NHS Norwich CCG	2014	33		0.454545		0.545455	0	5*	11	15	5*		50		0.52		0.48	5*	5*	20	21	6		80		0.5125		0.4875	5*	8	29	35	8
CONS	06W	NHS Norwich CCG	2015	58		0.62069		0.37931	5*	5*	14	34	5*		45		0.644444		0.355556	5*	5*	10	24	5*		99		0.626263		0.373737	6	7	23	56	7
CONS	04K	NHS Nottingham City CCG	2013	65		0.661538		0.338462	5*	5*	22	26	5*		42		0.52381		0.47619	5*	5*	18	16	5*		107		0.607477		0.392523	5*	9	40	42	7
CONS	04K	NHS Nottingham City CCG	2014	75		0.626667		0.373333	5*	8	32	27	5*		60		0.516667		0.483333	5*	9	21	17	11		131		0.572519		0.427481	6	17	51	42	15
CONS	04K	NHS Nottingham City CCG	2015	65		0.615385		0.384615	5*	10	18	25	9		55		0.618182		0.381818	5*	7	20	22	5*		115		0.617391		0.382609	5*	17	36	46	12
CONS	04L	NHS Nottingham North & East CCG	2013	42		0.595238		0.404762	5*	5*	10	18	7		24		0.666667		0.333333	0	5*	8	10	5*		66		0.621212		0.378788	5*	8	18	28	9
CONS	04L	NHS Nottingham North & East CCG	2014	43		0.604651		0.395349	5*	6	14	18	5*		37		0.567568		0.432432	5*	5*	12	16	5*		76		0.592105		0.407895	6	10	25	32	5*
CONS	04L	NHS Nottingham North & East CCG	2015	33		0.484848		0.515152	5*	5*	11	18	5*		39		0.615385		0.384615	5*	5*	14	15	5*		67		0.537313		0.462687	5*	6	24	30	5*
CONS	04M	NHS Nottingham West CCG	2013	19		0.631579		0.368421	0	5*	5*	9	5*		12		0.5		0.5	5*	0	5*	6	5*		31		0.580645		0.419355	5*	5*	8	15	5*
CONS	04M	NHS Nottingham West CCG	2014	27		0.444444		0.555556	5*	5*	9	10	5*		19		0.421053		0.578947	0	0	7	10	5*		45		0.444444		0.555556	5*	5*	16	19	5*
CONS	04M	NHS Nottingham West CCG	2015	23		0.434783		0.565217	0	5*	14	5*	5*		30		0.666667		0.333333	5*	5*	9	12	5*		53		0.566038		0.433962	5*	5*	23	17	5*
CONS	00Y	NHS Oldham CCG	2013	42		0.547619		0.452381	5*	6	15	15	6		41		0.536585		0.463415	5*	7	14	14	5*		81		0.54321		0.45679	5*	12	29	28	8
CONS	00Y	NHS Oldham CCG	2014	52		0.653846		0.346154	5*	8	22	17	5*		28		0.464286		0.535714	0	5*	11	14	5*		76		0.592105		0.407895	5*	9	33	28	5*
CONS	00Y	NHS Oldham CCG	2015	56		0.553571		0.446429	5*	7	25	20	5*		42		0.47619		0.52381	5*	5*	11	17	7		96		0.53125		0.46875	5*	12	36	36	10
CONS	10Q	NHS Oxfordshire CCG	2013	131		0.656489		0.343511	5*	15	45	59	9		127		0.503937		0.496063	5*	8	38	60	16		254		0.586614		0.413386	8	23	82	116	25
CONS	10Q	NHS Oxfordshire CCG	2014	130		0.646154		0.353846	6	15	43	58	8		143		0.587413		0.412587	5*	16	36	67	19		269		0.6171		0.3829	11	30	78	123	27
CONS	10Q	NHS Oxfordshire CCG	2015	161		0.596273		0.403727	5*	11	51	81	15		175		0.531429		0.468571	9	19	46	81	20		326		0.558282		0.441718	13	30	95	156	33
CONS	10R	NHS Portsmouth CCG	2013	48		0.625		0.375	5*	6	17	19	5*		40		0.575		0.425	5*	5*	16	14	5*		83		0.590361		0.409639	5*	11	31	32	6
CONS	10R	NHS Portsmouth CCG	2014	40		0.65		0.35	5*	5*	13	15	5*		45		0.577778		0.422222	5*	5*	16	18	5*		80		0.6125		0.3875	8	7	28	30	7
CONS	10R	NHS Portsmouth CCG	2015	42		0.642857		0.357143	5*	7	11	18	5*		43		0.674419		0.325581	5*	7	9	18	5*		83		0.650602		0.349398	5*	14	20	35	9
CONS	08N	NHS Redbridge CCG	2013	44		0.613636		0.386364	0	6	10	23	5*		47		0.595745		0.404255	5*	8	12	19	7		89		0.617978		0.382022	5*	13	22	41	12
CONS	08N	NHS Redbridge CCG	2014	57		0.631579		0.368421	5*	8	22	20	5*		49		0.428571		0.571429	5*	6	10	20	10		105		0.533333		0.466667	5*	13	32	40	15
CONS	08N	NHS Redbridge CCG	2015	74		0.540541		0.459459	5*	5*	25	39	5*		60		0.533333		0.466667	5*	11	15	22	10		129		0.542636		0.457364	5*	14	36	60	15
CONS	05J	NHS Redditch and Bromsgrove CCG	2013	43		0.465116		0.534884	5*	5*	14	16	8		21		0.52381		0.47619	0	5*	5*	9	5*		63		0.492063		0.507937	5*	8	18	24	12
CONS	05J	NHS Redditch and Bromsgrove CCG	2014	56		0.696429		0.303571	5*	7	14	23	11		28		0.75		0.25	5*	5*	9	12	5*		82		0.731707		0.268293	5*	10	23	34	12
CONS	05J	NHS Redditch and Bromsgrove CCG	2015	68		0.602941		0.397059	0	9	29	29	5*		32		0.59375		0.40625	5*	7	7	16	0		96		0.59375		0.40625	5*	15	34	44	5*
CONS	08P	NHS Richmond CCG	2013	42		0.690476		0.309524	5*	10	9	15	8		32		0.625		0.375	0	5*	9	17	5*		72		0.666667		0.333333	5*	14	17	31	10
CONS	08P	NHS Richmond CCG	2014	56		0.571429		0.428571	5*	11	16	22	5*		33		0.575758		0.424242	0	5*	11	15	5*		85		0.564706		0.435294	5*	14	26	35	6
CONS	08P	NHS Richmond CCG	2015	44		0.704545		0.295455	5*	8	13	14	7		35		0.457143		0.542857	0	5*	16	13	5*		75		0.626667		0.373333	5*	9	28	25	11
CONS	03L	NHS Rotherham CCG	2013	66		0.651515		0.348485	5*	14	28	17	5*		30		0.5		0.5	5*	5*	11	11	5*		94		0.606383		0.393617	5*	17	38	28	7
CONS	03L	NHS Rotherham CCG	2014	89		0.662921		0.337079	7	16	40	23	5*		43		0.581395		0.418605	5*	5*	22	10	5*		130		0.630769		0.369231	11	21	60	33	6
CONS	03L	NHS Rotherham CCG	2015	115		0.721739		0.278261	6	25	38	36	10		61		0.590164		0.409836	5*	9	24	22	5*		168		0.660714		0.339286	7	31	59	58	15
CONS	04N	NHS Rushcliffe CCG	2013	36		0.611111		0.388889	5*	5*	13	16	5*		25		0.72		0.28	5*	5*	6	8	6		60		0.666667		0.333333	5*	7	19	23	7
CONS	04N	NHS Rushcliffe CCG	2014	38		0.552632		0.447368	5*	5*	13	17	5*		26		0.538462		0.461538	5*	5*	7	11	5*		63		0.555556		0.444444	5*	7	19	28	5*
CONS	04N	NHS Rushcliffe CCG	2015	38		0.657895		0.342105	5*	5*	14	17	5*		38		0.421053		0.578947	0	5*	10	20	6		73		0.534247		0.465753	5*	5*	22	36	9
CONS	01G	NHS Salford CCG	2013	56		0.607143		0.392857	5*	9	13	28	5*		52		0.461538		0.538462	5*	5*	20	20	5*		104		0.538462		0.461538	5*	13	32	46	9
CONS	01G	NHS Salford CCG	2014	65		0.538462		0.461538	5*	7	25	27	5*		59		0.559322		0.440678	5*	7	17	27	7		120		0.55		0.45	5*	13	42	51	12
CONS	01G	NHS Salford CCG	2015	68		0.720588		0.279412	5*	10	24	27	5*		54		0.5		0.5	5*	7	14	24	6		118		0.618644		0.381356	5*	17	38	49	9
CONS	05L	NHS Sandwell and West Birmingham CCG	2013	69		0.623188		0.376812	5*	7	24	28	5*		85		0.576471		0.423529	5*	10	30	34	7		147		0.591837		0.408163	10	16	51	60	11
CONS	05L	NHS Sandwell and West Birmingham CCG	2014	96		0.65625		0.34375	6	8	37	42	5*		91		0.516484		0.483516	5*	11	26	41	10		183		0.584699		0.415301	9	19	63	80	12
CONS	05L	NHS Sandwell and West Birmingham CCG	2015	122		0.606557		0.393443	6	9	44	48	15		84		0.583333		0.416667	6	12	33	28	5*		204		0.593137		0.406863	12	21	75	76	20
CONS	03M	NHS Scarborough and Ryedale CCG	2013	43		0.72093		0.27907	5*	6	14	20	5*		32		0.5625		0.4375	0	5*	11	13	5*		69		0.637681		0.362319	5*	9	24	30	5*
CONS	03M	NHS Scarborough and Ryedale CCG	2014	49		0.816327		0.183673	5*	8	20	19	5*		30		0.6		0.4	5*	5*	9	16	0		77		0.74026		0.25974	5*	10	28	35	5*
CONS	03M	NHS Scarborough and Ryedale CCG	2015	46		0.586957		0.413043	5*	8	17	14	5*		40		0.55		0.45	0	5*	19	12	5*		83		0.578313		0.421687	5*	12	35	25	7
CONS	03N	NHS Sheffield CCG	2013	150		0.6		0.4	5*	21	57	54	14		119		0.537815		0.462185	8	13	43	44	11		256		0.5625		0.4375	11	33	97	92	23
CONS	03N	NHS Sheffield CCG	2014	183		0.52459		0.47541	7	16	59	85	16		132		0.44697		0.55303	5*	17	48	50	13		305		0.491803		0.508197	11	33	102	130	29
CONS	03N	NHS Sheffield CCG	2015	187		0.588235		0.411765	9	16	67	80	16		155		0.580645		0.419355	10	16	53	56	21		336		0.58631		0.41369	19	31	118	133	37
CONS	05N	NHS Shropshire CCG	2013	70		0.5		0.5	5*	7	25	31	5*		74		0.635135		0.364865	5*	11	30	28	5*		141		0.567376		0.432624	7	18	53	58	5*
CONS	05N	NHS Shropshire CCG	2014	74		0.554054		0.445946	0	8	27	31	8		79		0.531646		0.468354	6	5*	24	31	13		149		0.536913		0.463087	6	12	51	59	21
CONS	05N	NHS Shropshire CCG	2015	70		0.685714		0.314286	5*	5*	24	30	11		81		0.469136		0.530864	5*	8	18	35	18		150		0.573333		0.426667	5*	12	42	64	29
CONS	10T	NHS Slough CCG	2013	22		0.772727		0.227273	5*	5*	7	6	5*		32		0.4375		0.5625	5*	5*	10	11	5*		53		0.584906		0.415094	5*	10	17	16	5*
CONS	10T	NHS Slough CCG	2014	27		0.555556		0.444444	0	5*	6	15	5*		17		0.470588		0.529412	5*	5*	5*	6	5*		44		0.522727		0.477273	5*	5*	11	21	6
CONS	10T	NHS Slough CCG	2015	30		0.533333		0.466667	5*	5*	10	9	5*		15		0.333333		0.666667	5*	5*	5*	5*	5*		44		0.477273		0.522727	5*	8	14	13	7
CONS	05P	NHS Solihull CCG	2013	74		0.702703		0.297297	5*	10	29	31	5*		42		0.571429		0.428571	0	5*	15	18	6		112		0.651786		0.348214	5*	13	42	47	9
CONS	05P	NHS Solihull CCG	2014	94		0.659574		0.340426	5*	5*	39	44	5*		76		0.565789		0.434211	5*	7	27	32	8		164		0.603659		0.396341	5*	12	63	73	12
CONS	05P	NHS Solihull CCG	2015	85		0.694118		0.305882	0	10	33	37	5*		71		0.577465		0.422535	8	8	21	27	7		151		0.629139		0.370861	8	16	51	64	12
CONS	11X	NHS Somerset CCG	2013	193		0.678756		0.321244	5*	20	69	89	13		155		0.567742		0.432258	5*	12	59	67	14		342		0.631579		0.368421	6	32	124	156	25
CONS	11X	NHS Somerset CCG	2014	253		0.636364		0.363636	7	29	68	117	34		162		0.54321		0.45679	7	16	49	69	22		406		0.603448		0.396552	13	43	116	182	55
CONS	11X	NHS Somerset CCG	2015	267		0.606742		0.393258	9	34	77	109	38		184		0.538043		0.461957	5*	20	52	93	15		443		0.575621		0.424379	13	51	128	200	51
CONS	01R	NHS South Cheshire CCG	2013	83		0.722892		0.277108	5*	9	30	35	6		41		0.560976		0.439024	0	5*	15	22	5*		120		0.666667		0.333333	5*	11	44	54	8
CONS	01R	NHS South Cheshire CCG	2014	64		0.625		0.375	5*	5*	28	24	8		41		0.463415		0.536585	5*	5*	12	17	5*		103		0.572816		0.427184	6	8	38	41	10
CONS	01R	NHS South Cheshire CCG	2015	66		0.560606		0.439394	5*	8	27	26	5*		53		0.471698		0.528302	5*	5*	19	22	5*		118		0.525424		0.474576	8	11	45	48	6
CONS	99Q	NHS South Devon and Torbay CCG	2013	86		0.55814		0.44186	5*	9	34	33	7		58		0.586207		0.413793	5*	8	12	29	8		142		0.56338		0.43662	5*	17	46	60	15
CONS	99Q	NHS South Devon and Torbay CCG	2014	70		0.714286		0.285714	5*	5*	25	28	10		72		0.555556		0.444444	5*	10	21	31	8		138		0.630435		0.369565	6	12	45	57	18
CONS	99Q	NHS South Devon and Torbay CCG	2015	99		0.565657		0.434343	5*	8	28	45	11		92		0.565217		0.434783	5*	11	23	44	13		182		0.565934		0.434066	8	19	48	85	22
CONS	05Q	NHS South East Staffs and Seisdon Peninsula CCG	2013	67		0.567164		0.432836	5*	7	14	40	5*		40		0.575		0.425	6	8	15	10	5*		104		0.576923		0.423077	7	14	28	49	6
CONS	05Q	NHS South East Staffs and Seisdon Peninsula CCG	2014	50		0.58		0.42	5*	8	16	23	5*		47		0.531915		0.468085	5*	6	24	16	5*		90		0.555556		0.444444	5*	13	39	35	5*
CONS	05Q	NHS South East Staffs and Seisdon Peninsula CCG	2015	72		0.708333		0.291667	5*	5*	21	37	6		49		0.510204		0.489796	5*	5*	18	23	5*		118		0.618644		0.381356	5*	7	37	59	10
CONS	10V	NHS South Eastern Hampshire CCG	2013	68		0.647059		0.352941	5*	11	20	33	5*		59		0.661017		0.338983	5*	8	14	30	5*		121		0.644628		0.355372	5*	17	34	59	7
CONS	10V	NHS South Eastern Hampshire CCG	2014	54		0.537037		0.462963	0	6	19	26	5*		58		0.568966		0.431034	5*	6	14	29	7		109		0.550459		0.449541	5*	12	31	54	11
CONS	10V	NHS South Eastern Hampshire CCG	2015	64		0.671875		0.328125	5*	9	17	30	7		50		0.48		0.52	0	5*	22	18	6		108		0.583333		0.416667	5*	13	33	48	13
CONS	12A	NHS South Gloucestershire CCG	2013	67		0.58209		0.41791	0	8	19	34	6		54		0.555556		0.444444	5*	5*	21	24	5*		118		0.576271		0.423729	5*	11	38	57	8
CONS	12A	NHS South Gloucestershire CCG	2014	49		0.632653		0.367347	5*	9	17	19	5*		52		0.557692		0.442308	5*	7	12	23	5*		100		0.6		0.4	6	15	29	42	9
CONS	12A	NHS South Gloucestershire CCG	2015	92		0.684783		0.315217	5*	5*	36	44	5*		65		0.584615		0.415385	5*	7	20	33	5*		148		0.635135		0.364865	5*	11	53	73	8
CONS	10A	NHS South Kent Coast CCG	2013	104		0.644231		0.355769	5*	13	36	39	14		54		0.574074		0.425926	5*	8	18	25	5*		148		0.621622		0.378378	5*	19	52	59	15
CONS	10A	NHS South Kent Coast CCG	2014	110		0.609091		0.390909	5*	13	42	44	10		66		0.515152		0.484848	5*	10	18	26	9		168		0.577381		0.422619	5*	22	59	68	17
CONS	10A	NHS South Kent Coast CCG	2015	103		0.76699		0.23301	5*	11	42	35	12		68		0.544118		0.455882	5*	6	18	25	17		166		0.668675		0.331325	7	16	59	57	29
CONS	99D	NHS South Lincolnshire CCG	2013	42		0.666667		0.333333	5*	5*	11	19	5*		36		0.583333		0.416667	5*	6	9	19	5*		74		0.621622		0.378378	5*	11	20	36	5*
CONS	99D	NHS South Lincolnshire CCG	2014	36		0.611111		0.388889	0	5*	13	18	5*		46		0.391304		0.608696	5*	5*	16	21	5*		79		0.481013		0.518987	5*	5*	29	37	6
CONS	99D	NHS South Lincolnshire CCG	2015	56		0.571429		0.428571	5*	5*	20	23	9		39		0.589744		0.410256	0	5*	13	19	5*		93		0.569892		0.430108	5*	9	33	41	11
CONS	01N	NHS South Manchester CCG	2013	28		0.5		0.5	5*	6	7	12	5*		24		0.666667		0.333333	5*	5*	8	8	5*		51		0.568627		0.431373	5*	9	14	20	5*
CONS	01N	NHS South Manchester CCG	2014	26		0.730769		0.269231	0	5*	7	14	5*		33		0.484848		0.515152	5*	6	9	14	5*		56		0.571429		0.428571	5*	7	16	27	6
CONS	01N	NHS South Manchester CCG	2015	42		0.5		0.5	5*	5*	12	23	5*		32		0.5		0.5	0	5*	9	13	5*		73		0.506849		0.493151	5*	9	21	36	6
CONS	06Y	NHS South Norfolk CCG	2013	55		0.709091		0.290909	5*	5*	18	29	5*		53		0.584906		0.415094	5*	8	18	19	6		105		0.657143		0.342857	5*	11	36	45	9
CONS	06Y	NHS South Norfolk CCG	2014	68		0.529412		0.470588	5*	16	19	24	8		67		0.597015		0.402985	5*	7	26	31	5*		131		0.557252		0.442748	5*	22	44	53	9
CONS	06Y	NHS South Norfolk CCG	2015	76		0.802632		0.197368	5*	8	23	32	9		71		0.577465		0.422535	5*	9	19	34	8		143		0.685315		0.314685	6	16	41	65	16
CONS	10W	NHS South Reading CCG	2013	19		0.368421		0.631579	0	5*	5*	12	5*		9		0.666667		0.333333	0	0	5*	5*	5*		27		0.444444		0.555556	0	5*	9	15	5*
CONS	10W	NHS South Reading CCG	2014	21		0.428571		0.571429	0	5*	5*	13	0		16		0.375		0.625	0	5*	5*	8	5*		31		0.483871		0.516129	0	6	9	16	5*
CONS	10W	NHS South Reading CCG	2015	29		0.724138		0.275862	5*	5*	12	11	5*		21		0.571429		0.428571	0	5*	5*	12	5*		46		0.673913		0.326087	5*	5*	16	21	5*
CONS	01T	NHS South Sefton CCG	2013	51		0.568627		0.431373	0	5*	25	20	5*		33		0.727273		0.272727	5*	5*	9	16	5*		81		0.617284		0.382716	5*	8	33	35	5*
CONS	01T	NHS South Sefton CCG	2014	79		0.594937		0.405063	5*	9	33	32	5*		31		0.516129		0.483871	5*	5*	9	14	5*		110		0.572727		0.427273	5*	12	42	46	5*
CONS	01T	NHS South Sefton CCG	2015	79		0.56962		0.43038	5*	11	31	27	7		51		0.588235		0.411765	5*	5*	14	25	8		128		0.585938		0.414062	5*	14	45	51	14
CONS	00M	NHS South Tees CCG	2013	76		0.631579		0.368421	5*	9	28	27	10		91		0.593407		0.406593	5*	9	30	35	12		159		0.622642		0.377358	6	18	56	59	20
CONS	00M	NHS South Tees CCG	2014	78		0.666667		0.333333	5*	13	29	27	5*		85		0.505882		0.494118	5*	8	27	34	13		155		0.587097		0.412903	8	20	54	57	16
CONS	00M	NHS South Tees CCG	2015	84		0.488095		0.511905	5*	13	25	33	9		78		0.602564		0.397436	5*	6	26	30	11		158		0.544304		0.455696	9	18	49	62	20
CONS	00N	NHS South Tyneside CCG	2013	69		0.666667		0.333333	5*	10	28	25	5*		36		0.666667		0.333333	5*	5*	9	15	6		99		0.656566		0.343434	5*	14	34	37	10
CONS	00N	NHS South Tyneside CCG	2014	67		0.656716		0.343284	6	5*	27	27	5*		32		0.53125		0.46875	5*	6	11	10	5*		99		0.616162		0.383838	9	11	38	37	5*
CONS	00N	NHS South Tyneside CCG	2015	63		0.746032		0.253968	5*	10	26	19	5*		38		0.552632		0.447368	0	11	9	16	5*		97		0.680412		0.319588	5*	21	33	33	5*
CONS	05R	NHS South Warwickshire CCG	2013	106		0.613208		0.386792	5*	11	32	53	6		75		0.533333		0.466667	5*	9	25	31	8		173		0.572254		0.427746	6	18	52	83	14
CONS	05R	NHS South Warwickshire CCG	2014	93		0.645161		0.354839	5*	19	27	39	7		79		0.531646		0.468354	5*	10	25	30	10		169		0.591716		0.408284	5*	29	51	67	17
CONS	05R	NHS South Warwickshire CCG	2015	145		0.710345		0.289655	5*	12	44	69	19		87		0.482759		0.517241	5*	11	24	35	15		227		0.621145		0.378855	5*	23	67	102	33
CONS	04Q	NHS South West Lincolnshire CCG	2013	40		0.45		0.55	5*	7	10	19	5*		16		0.625		0.375	0	5*	5*	8	5*		53		0.490566		0.509434	5*	8	14	26	5*
CONS	04Q	NHS South West Lincolnshire CCG	2014	34		0.558824		0.441176	0	5*	10	16	5*		23		0.391304		0.608696	0	5*	5*	13	5*		56		0.5		0.5	0	8	13	29	6
CONS	04Q	NHS South West Lincolnshire CCG	2015	44		0.636364		0.363636	5*	5*	13	18	5*		21		0.380952		0.619048	0	5*	8	9	5*		62		0.548387		0.451613	5*	6	19	26	8
CONS	05T	NHS South Worcestershire CCG	2013	84		0.583333		0.416667	5*	7	36	30	6		46		0.608696		0.391304	5*	5*	17	19	5*		124		0.580645		0.419355	7	10	50	49	9
CONS	05T	NHS South Worcestershire CCG	2014	83		0.662651		0.337349	5*	9	30	37	5*		55		0.690909		0.309091	5*	7	19	23	5*		137		0.678832		0.321168	5*	16	48	60	10
CONS	05T	NHS South Worcestershire CCG	2015	112		0.633929		0.366071	5*	19	48	38	6		65		0.461538		0.538462	5*	6	17	28	10		175		0.571429		0.428571	5*	25	64	65	16
CONS	10X	NHS Southampton CCG	2013	57		0.701754		0.298246	0	11	19	25	5*		45		0.6		0.4	5*	5*	10	25	5*		99		0.666667		0.333333	5*	15	29	47	5*
CONS	10X	NHS Southampton CCG	2014	54		0.722222		0.277778	5*	6	20	22	5*		37		0.72973		0.27027	5*	6	11	12	5*		90		0.722222		0.277778	6	12	30	34	8
CONS	10X	NHS Southampton CCG	2015	52		0.711538		0.288462	5*	7	18	22	5*		40		0.425		0.575	5*	5*	11	20	5*		89		0.58427		0.41573	5*	12	28	40	6
CONS	99G	NHS Southend CCG	2013	78		0.666667		0.333333	5*	5*	24	37	11		47		0.531915		0.468085	5*	8	9	22	6		122		0.614754		0.385246	5*	12	32	57	17
CONS	99G	NHS Southend CCG	2014	94		0.62766		0.37234	5*	12	30	35	15		52		0.615385		0.384615	5*	6	10	24	10		141		0.638298		0.361702	5*	18	39	58	22
CONS	99G	NHS Southend CCG	2015	93		0.580645		0.419355	5*	7	23	47	14		60		0.483333		0.516667	5*	7	17	21	14		144		0.555556		0.444444	5*	14	37	65	25
CONS	04R	NHS Southern Derbyshire CCG	2013	94		0.62766		0.37234	5*	8	32	44	8		86		0.569767		0.430233	5*	12	21	42	8		174		0.603448		0.396552	5*	19	51	83	16
CONS	04R	NHS Southern Derbyshire CCG	2014	123		0.560976		0.439024	5*	17	39	54	11		98		0.571429		0.428571	5*	9	31	43	11		218		0.568807		0.431193	7	25	70	95	22
CONS	04R	NHS Southern Derbyshire CCG	2015	139		0.611511		0.388489	5*	14	50	57	13		108		0.537037		0.462963	5*	10	30	53	14		240		0.5875		0.4125	7	24	77	108	26
CONS	01V	NHS Southport and Formby CCG	2013	65		0.692308		0.307692	5*	5*	25	29	5*		28		0.535714		0.464286	5*	5*	9	14	5*		91		0.648352		0.351648	5*	5*	34	41	8
CONS	01V	NHS Southport and Formby CCG	2014	38		0.631579		0.368421	0	5*	10	16	9		37		0.513514		0.486486	5*	7	13	13	5*		71		0.577465		0.422535	5*	8	22	28	12
CONS	01V	NHS Southport and Formby CCG	2015	40		0.575		0.425	5*	5*	11	19	5*		24		0.5		0.5	5*	5*	9	9	5*		59		0.576271		0.423729	5*	5*	19	25	6
CONS	08Q	NHS Southwark CCG	2013	39		0.615385		0.384615	5*	5*	17	13	5*		33		0.484848		0.515152	5*	7	8	13	5*		69		0.565217		0.434783	5*	10	24	25	6
CONS	08Q	NHS Southwark CCG	2014	44		0.681818		0.318182	5*	10	16	12	5*		35		0.6		0.4	5*	5*	12	14	5*		76		0.671053		0.328947	6	13	26	26	5*
CONS	08Q	NHS Southwark CCG	2015	47		0.617021		0.382979	5*	9	17	16	5*		34		0.529412		0.470588	5*	6	11	11	5*		78		0.589744		0.410256	7	14	27	26	5*
CONS	01X	NHS St Helens CCG	2013	49		0.673469		0.326531	5*	9	15	19	5*		42		0.428571		0.571429	5*	7	15	13	5*		90		0.555556		0.444444	6	16	30	32	6
CONS	01X	NHS St Helens CCG	2014	81		0.604938		0.395062	5*	8	36	29	6		51		0.607843		0.392157	5*	6	23	20	5*		129		0.604651		0.395349	5*	14	56	49	7
CONS	01X	NHS St Helens CCG	2015	56		0.589286		0.410714	5*	7	24	19	5*		77		0.571429		0.428571	5*	17	32	21	5*		128		0.578125		0.421875	5*	23	53	39	8
CONS	05V	NHS Stafford and Surrounds CCG	2013	41		0.658537		0.341463	5*	5*	16	16	5*		19		0.526316		0.473684	0	5*	8	9	5*		58		0.603448		0.396552	5*	6	24	23	5*
CONS	05V	NHS Stafford and Surrounds CCG	2014	40		0.475		0.525	0	5*	15	16	5*		47		0.340426		0.659574	5*	8	17	17	5*		83		0.39759		0.60241	5*	12	29	33	9
CONS	05V	NHS Stafford and Surrounds CCG	2015	46		0.695652		0.304348	5*	5*	21	16	5*		40		0.55		0.45	5*	5*	18	12	5*		80		0.65		0.35	5*	7	34	27	9
CONS	01W	NHS Stockport CCG	2013	102		0.578431		0.421569	5*	7	32	45	13		82		0.573171		0.426829	5*	13	24	29	12		181		0.574586		0.425414	9	19	56	73	24
CONS	01W	NHS Stockport CCG	2014	100		0.55		0.45	5*	7	34	53	5*		97		0.515464		0.484536	5*	6	34	42	11		193		0.533679		0.466321	5*	13	67	92	16
CONS	01W	NHS Stockport CCG	2015	132		0.621212		0.378788	5*	10	43	65	12		95		0.589474		0.410526	5*	9	22	41	19		216		0.611111		0.388889	8	19	63	100	28
CONS	05W	NHS Stoke on Trent CCG	2013	43		0.55814		0.44186	0	6	13	23	5*		48		0.541667		0.458333	5*	6	15	19	6		88		0.545455		0.454545	5*	12	27	40	8
CONS	05W	NHS Stoke on Trent CCG	2014	56		0.571429		0.428571	5*	5*	19	28	5*		57		0.596491		0.403509	5*	5*	27	18	5*		107		0.588785		0.411215	5*	9	44	44	7
CONS	05W	NHS Stoke on Trent CCG	2015	80		0.5875		0.4125	5*	5*	32	40	5*		67		0.537313		0.462687	5*	7	24	30	5*		142		0.56338		0.43662	5*	10	54	67	9
CONS	00P	NHS Sunderland CCG	2013	102		0.578431		0.421569	5*	15	42	40	5*		40		0.65		0.35	5*	6	16	15	5*		134		0.589552		0.410448	5*	20	54	52	6
CONS	00P	NHS Sunderland CCG	2014	67		0.567164		0.432836	5*	10	16	37	5*		58		0.5		0.5	5*	8	17	28	5*		120		0.533333		0.466667	5*	16	33	62	5*
CONS	00P	NHS Sunderland CCG	2015	72		0.527778		0.472222	5*	9	28	30	5*		57		0.473684		0.526316	5*	10	15	22	8		124		0.508065		0.491935	5*	18	41	50	12
CONS	99H	NHS Surrey Downs CCG	2013	116		0.706897		0.293103	5*	11	32	55	16		63		0.571429		0.428571	5*	6	16	29	10		174		0.655172		0.344828	5*	16	48	80	26
CONS	99H	NHS Surrey Downs CCG	2014	110		0.718182		0.281818	5*	12	31	45	20		75		0.48		0.52	5*	7	11	42	10		175		0.617143		0.382857	8	18	41	81	28
CONS	99H	NHS Surrey Downs CCG	2015	131		0.641221		0.358779	5*	10	40	65	15		91		0.494505		0.505495	0	5*	31	39	16		212		0.580189		0.419811	5*	14	70	98	29
CONS	10C	NHS Surrey Heath CCG	2013	23		0.652174		0.347826	5*	5*	5*	10	5*		11		0.181818		0.818182	0	5*	5*	6	0		32		0.53125		0.46875	5*	5*	8	14	5*
CONS	10C	NHS Surrey Heath CCG	2014	34		0.647059		0.352941	0	5*	13	17	5*		14		0.714286		0.285714	0	0	7	5*	5*		45		0.666667		0.333333	0	5*	18	21	5*
CONS	10C	NHS Surrey Heath CCG	2015	53		0.754717		0.245283	5*	6	17	22	6		14		0.714286		0.285714	5*	0	5*	7	5*		65		0.738462		0.261538	5*	6	20	28	7
CONS	08T	NHS Sutton CCG	2013	91		0.692308		0.307692	6	11	27	43	5*		48		0.541667		0.458333	5*	5*	11	24	8		134		0.626866		0.373134	7	15	35	65	12
CONS	08T	NHS Sutton CCG	2014	73		0.520548		0.479452	5*	13	24	24	10		60		0.483333		0.516667	5*	10	17	22	8		126		0.515873		0.484127	5*	22	41	43	15
CONS	08T	NHS Sutton CCG	2015	85		0.705882		0.294118	5*	9	23	37	11		49		0.489796		0.510204	5*	5*	15	18	10		127		0.653543		0.346457	5*	13	35	54	20
CONS	10D	NHS Swale CCG	2013	30		0.666667		0.333333	5*	9	6	10	5*		15		0.533333		0.466667	0	5*	5*	7	5*		44		0.636364		0.363636	5*	12	9	17	5*
CONS	10D	NHS Swale CCG	2014	15		0.666667		0.333333	0	5*	10	5*	5*		10		0.3		0.7	5*	0	5*	6	0		24		0.541667		0.458333	5*	5*	12	9	5*
CONS	10D	NHS Swale CCG	2015	29		0.655172		0.344828	5*	5*	6	14	5*		22		0.590909		0.409091	5*	5*	5*	12	5*		51		0.627451		0.372549	5*	9	10	26	5*
CONS	12D	NHS Swindon CCG	2013	76		0.684211		0.315789	5*	10	33	25	6		38		0.473684		0.526316	5*	5*	8	22	6		110		0.618182		0.381818	5*	10	40	46	11
CONS	12D	NHS Swindon CCG	2014	101		0.653465		0.346535	5*	10	30	44	13		39		0.435897		0.564103	0	5*	15	17	5*		136		0.588235		0.411765	5*	13	44	59	16
CONS	12D	NHS Swindon CCG	2015	79		0.708861		0.291139	5*	12	19	43	5*		52		0.557692		0.442308	5*	6	18	22	5*		129		0.651163		0.348837	5*	17	37	64	8
CONS	01Y	NHS Tameside and Glossop CCG	2013	61		0.557377		0.442623	0	12	17	29	5*		52		0.596154		0.403846	5*	12	16	17	5*		109		0.587156		0.412844	5*	22	32	45	6
CONS	01Y	NHS Tameside and Glossop CCG	2014	67		0.567164		0.432836	5*	5*	28	28	8		66		0.5		0.5	5*	8	12	34	8		129		0.527132		0.472868	5*	11	40	60	15
CONS	01Y	NHS Tameside and Glossop CCG	2015	82		0.54878		0.45122	5*	7	23	37	11		76		0.407895		0.592105	6	10	24	31	5*		153		0.470588		0.529412	9	16	46	66	16
CONS	05X	NHS Telford & Wrekin CCG	2013	29		0.724138		0.275862	5*	5*	9	10	5*		29		0.758621		0.241379	0	5*	12	11	5*		56		0.732143		0.267857	5*	9	21	19	6
CONS	05X	NHS Telford & Wrekin CCG	2014	38		0.657895		0.342105	5*	7	18	10	5*		28		0.464286		0.535714	5*	5*	7	15	5*		64		0.578125		0.421875	5*	10	25	24	5*
CONS	05X	NHS Telford & Wrekin CCG	2015	33		0.727273		0.272727	0	5*	14	17	5*		36		0.527778		0.472222	5*	5*	13	17	5*		66		0.636364		0.363636	5*	5*	25	33	5*
CONS	10E	NHS Thanet CCG	2013	53		0.566038		0.433962	5*	5*	19	22	5*		36		0.611111		0.388889	5*	5*	7	17	6		88		0.590909		0.409091	5*	8	26	39	10
CONS	10E	NHS Thanet CCG	2014	65		0.692308		0.307692	5*	7	28	27	5*		30		0.5		0.5	0	5*	10	11	6		91		0.615385		0.384615	5*	8	37	37	9
CONS	10E	NHS Thanet CCG	2015	74		0.608108		0.391892	5*	6	20	41	6		42		0.547619		0.452381	5*	5*	15	14	8		110		0.590909		0.409091	5*	8	33	53	14
CONS	07G	NHS Thurrock CCG	2013	23		0.695652		0.304348	5*	5*	7	14	0		26		0.615385		0.384615	5*	5*	7	12	5*		49		0.653061		0.346939	5*	6	14	26	5*
CONS	07G	NHS Thurrock CCG	2014	25		0.52		0.48	0	5*	11	11	5*		25		0.6		0.4	5*	5*	6	10	5*		48		0.5625		0.4375	5*	6	17	20	5*
CONS	07G	NHS Thurrock CCG	2015	32		0.4375		0.5625	5*	5*	5*	17	5*		25		0.4		0.6	5*	5*	6	7	5*		57		0.421053		0.578947	5*	9	11	24	9
CONS	08V	NHS Tower Hamlets CCG	2013	16		0.6875		0.3125	5*	6	5*	7	5*		19		0.526316		0.473684	5*	5*	8	5*	5*		35		0.6		0.4	5*	8	9	12	5*
CONS	08V	NHS Tower Hamlets CCG	2014	30		0.6		0.4	5*	5*	10	13	5*		20		0.35		0.65	5*	5*	9	6	5*		49		0.489796		0.510204	5*	7	19	18	5*
CONS	08V	NHS Tower Hamlets CCG	2015	32		0.71875		0.28125	5*	5*	12	10	5*		21		0.380952		0.619048	5*	5*	5*	12	0		53		0.584906		0.415094	5*	7	15	22	5*
CONS	02A	NHS Trafford CCG	2013	60		0.533333		0.466667	5*	5*	27	21	5*		49		0.571429		0.428571	5*	5*	21	18	5*		106		0.556604		0.443396	5*	10	47	37	7
CONS	02A	NHS Trafford CCG	2014	62		0.612903		0.387097	5*	8	26	23	5*		50		0.48		0.52	5*	7	18	19	5*		111		0.558559		0.441441	5*	15	44	41	7
CONS	02A	NHS Trafford CCG	2015	78		0.564103		0.435897	5*	9	32	30	5*		55		0.490909		0.509091	5*	11	14	20	8		129		0.542636		0.457364	5*	20	44	49	12
CONS	03Q	NHS Vale of York CCG	2013	129		0.658915		0.341085	8	22	46	47	8		87		0.62069		0.37931	5*	14	20	48	5*		206		0.640777		0.359223	10	35	66	87	10
CONS	03Q	NHS Vale of York CCG	2014	155		0.670968		0.329032	5*	23	62	56	10		70		0.571429		0.428571	5*	8	23	30	5*		218		0.637615		0.362385	8	30	83	83	15
CONS	03Q	NHS Vale of York CCG	2015	193		0.590674		0.409326	5*	31	54	92	12		84		0.583333		0.416667	5*	8	26	34	12		266		0.582707		0.417293	7	36	79	121	23
CONS	02D	NHS Vale Royal CCG	2013	32		0.6875		0.3125	5*	5*	12	10	5*		21		0.52381		0.47619	0	5*	7	10	5*		53		0.622642		0.377358	5*	5*	19	20	6
CONS	02D	NHS Vale Royal CCG	2014	27		0.666667		0.333333	0	5*	9	12	5*		20		0.6		0.4	0	5*	8	7	5*		45		0.622222		0.377778	0	5*	16	19	5*
CONS	02D	NHS Vale Royal CCG	2015	39		0.666667		0.333333	5*	6	13	13	6		29		0.413793		0.586207	5*	5*	8	12	5*		66		0.560606		0.439394	5*	9	20	24	9
CONS	03R	NHS Wakefield CCG	2013	122		0.614754		0.385246	5*	18	40	53	9		60		0.616667		0.383333	5*	7	22	27	5*		175		0.611429		0.388571	5*	24	61	77	11
CONS	03R	NHS Wakefield CCG	2014	155		0.696774		0.303226	6	24	64	50	11		82		0.52439		0.47561	5*	9	26	35	9		232		0.642241		0.357759	8	32	89	84	19
CONS	03R	NHS Wakefield CCG	2015	183		0.612022		0.387978	7	24	62	78	12		122		0.508197		0.491803	5*	14	39	54	12		291		0.584192		0.415808	11	37	96	126	23
CONS	05Y	NHS Walsall CCG	2013	122		0.590164		0.409836	8	16	41	46	11		57		0.54386		0.45614	5*	6	20	26	5*		177		0.581921		0.418079	9	22	59	72	15
CONS	05Y	NHS Walsall CCG	2014	102		0.637255		0.362745	5*	7	34	53	5*		74		0.608108		0.391892	5*	6	28	31	8		170		0.617647		0.382353	5*	11	61	81	13
CONS	05Y	NHS Walsall CCG	2015	83		0.674699		0.325301	6	9	26	35	7		77		0.558442		0.441558	5*	11	22	33	8		154		0.623377		0.376623	10	19	46	66	14
CONS	08W	NHS Waltham Forest CCG	2013	43		0.651163		0.348837	5*	5*	22	12	5*		39		0.538462		0.461538	5*	9	18	5*	5*		78		0.589744		0.410256	7	11	38	15	7
CONS	08W	NHS Waltham Forest CCG	2014	54		0.592593		0.407407	5*	10	17	22	5*		39		0.358974		0.641026	5*	5*	15	13	5*		90		0.5		0.5	9	13	32	33	5*
CONS	08W	NHS Waltham Forest CCG	2015	53		0.716981		0.283019	5*	5*	21	21	5*		32		0.53125		0.46875	0	5*	13	13	5*		84		0.642857		0.357143	5*	7	34	33	6
CONS	08X	NHS Wandsworth CCG	2013	55		0.618182		0.381818	5*	6	19	20	9		42		0.619048		0.380952	5*	5*	13	19	5*		96		0.625		0.375	5*	11	31	39	12
CONS	08X	NHS Wandsworth CCG	2014	55		0.6		0.4	0	6	10	32	7		51		0.509804		0.490196	5*	9	13	23	5*		101		0.534653		0.465347	5*	13	22	54	11
CONS	08X	NHS Wandsworth CCG	2015	78		0.666667		0.333333	0	17	23	31	8		61		0.442623		0.557377	5*	9	15	24	12		133		0.571429		0.428571	5*	24	36	53	20
CONS	02E	NHS Warrington CCG	2013	56		0.553571		0.446429	5*	5*	21	27	5*		49		0.632653		0.367347	5*	8	21	14	5*		103		0.592233		0.407767	5*	12	42	40	6
CONS	02E	NHS Warrington CCG	2014	65		0.446154		0.553846	0	5*	27	31	5*		47		0.489362		0.510638	5*	5*	22	17	5*		109		0.46789		0.53211	5*	9	48	47	5*
CONS	02E	NHS Warrington CCG	2015	72		0.666667		0.333333	5*	10	28	26	5*		50		0.52		0.48	5*	9	24	12	5*		119		0.596639		0.403361	7	19	49	38	7
CONS	05H	NHS Warwickshire North CCG	2013	41		0.682927		0.317073	5*	5*	16	12	5*		29		0.517241		0.482759	5*	5*	5*	12	5*		66		0.621212		0.378788	7	8	19	23	9
CONS	05H	NHS Warwickshire North CCG	2014	50		0.58		0.42	0	7	20	20	5*		29		0.586207		0.413793	5*	5*	5*	18	5*		77		0.571429		0.428571	5*	10	24	37	5*
CONS	05H	NHS Warwickshire North CCG	2015	59		0.661017		0.338983	5*	6	13	30	7		31		0.741935		0.258065	5*	9	8	12	5*		90		0.688889		0.311111	5*	15	21	42	8
CONS	02F	NHS West Cheshire CCG	2013	111		0.612613		0.387387	6	17	44	36	8		52		0.615385		0.384615	5*	9	14	21	7		160		0.61875		0.38125	7	26	55	57	15
CONS	02F	NHS West Cheshire CCG	2014	124		0.637097		0.362903	5*	19	41	55	6		57		0.596491		0.403509	5*	7	13	26	7		178		0.617978		0.382022	7	25	53	80	13
CONS	02F	NHS West Cheshire CCG	2015	142		0.683099		0.316901	6	16	59	55	7		60		0.6		0.4	5*	9	27	19	5*		194		0.654639		0.345361	7	25	79	73	11
CONS	07H	NHS West Essex CCG	2013	112		0.625		0.375	5*	11	26	64	10		73		0.630137		0.369863	5*	7	17	32	15		178		0.623596		0.376404	5*	17	42	94	22
CONS	07H	NHS West Essex CCG	2014	112		0.571429		0.428571	5*	17	20	59	12		49		0.673469		0.326531	0	5*	16	20	10		156		0.596154		0.403846	5*	18	35	78	21
CONS	07H	NHS West Essex CCG	2015	86		0.604651		0.395349	0	7	21	49	9		72		0.458333		0.541667	5*	8	20	35	8		152		0.546053		0.453947	5*	15	39	80	17
CONS	11A	NHS West Hampshire CCG	2013	182		0.620879		0.379121	5*	26	67	73	11		105		0.590476		0.409524	5*	14	34	44	11		281		0.615658		0.384342	7	40	98	115	21
CONS	11A	NHS West Hampshire CCG	2014	208		0.711538		0.288462	5*	22	67	95	22		134		0.567164		0.432836	5*	10	41	65	16		335		0.653731		0.346269	6	31	105	160	36
CONS	11A	NHS West Hampshire CCG	2015	174		0.632184		0.367816	7	9	48	86	24		133		0.526316		0.473684	5*	9	43	60	15		302		0.582781		0.417219	12	18	90	142	39
CONS	99J	NHS West Kent CCG	2013	127		0.582677		0.417323	5*	12	44	56	10		96		0.614583		0.385417	5*	16	32	33	11		217		0.59447		0.40553	9	28	73	87	21
CONS	99J	NHS West Kent CCG	2014	153		0.640523		0.359477	5*	17	46	70	16		96		0.520833		0.479167	7	10	18	53	8		244		0.594262		0.405738	11	26	63	120	24
CONS	99J	NHS West Kent CCG	2015	194		0.659794		0.340206	5*	23	61	84	22		123		0.536585		0.463415	7	21	34	54	7		309		0.605178		0.394822	11	42	94	134	29
CONS	02G	NHS West Lancashire CCG	2013	46		0.695652		0.304348	5*	5*	15	20	5*		24		0.791667		0.208333	5*	5*	8	8	5*		68		0.735294		0.264706	5*	9	21	28	7
CONS	02G	NHS West Lancashire CCG	2014	28		0.714286		0.285714	5*	5*	11	12	5*		28		0.642857		0.357143	0	5*	8	14	5*		54		0.666667		0.333333	5*	5*	19	25	6
CONS	02G	NHS West Lancashire CCG	2015	26		0.807692		0.192308	0	5*	8	14	5*		22		0.454545		0.545455	5*	5*	5*	11	5*		46		0.652174		0.347826	5*	5*	11	23	5*
CONS	04V	NHS West Leicestershire CCG	2013	84		0.654762		0.345238	0	12	29	36	7		53		0.566038		0.433962	5*	5*	18	23	7		134		0.619403		0.380597	5*	13	44	59	14
CONS	04V	NHS West Leicestershire CCG	2014	92		0.652174		0.347826	5*	12	33	35	10		64		0.546875		0.453125	5*	5*	26	21	11		151		0.609272		0.390728	5*	16	57	55	20
CONS	04V	NHS West Leicestershire CCG	2015	101		0.594059		0.405941	5*	5*	40	42	13		80		0.4625		0.5375	8	8	32	23	9		176		0.545455		0.454545	10	13	69	63	22
CONS	08Y	NHS West London (Kensington and Chelsea, Queen's Park and Paddington) CCG	2013	37		0.594595		0.405405	5*	5*	15	13	5*		27		0.555556		0.444444	5*	5*	8	11	5*		62		0.564516		0.435484	5*	7	22	24	8
CONS	08Y	NHS West London (Kensington and Chelsea, Queen's Park and Paddington) CCG	2014	44		0.590909		0.409091	5*	5*	13	15	5*		28		0.428571		0.571429	5*	5*	6	9	5*		69		0.521739		0.478261	8	5*	19	23	10
CONS	08Y	NHS West London (Kensington and Chelsea, Queen's Park and Paddington) CCG	2015	38		0.710526		0.289474	5*	5*	12	17	5*		36		0.583333		0.416667	5*	5*	11	16	5*		72		0.652778		0.347222	5*	8	23	31	7
CONS	07J	NHS West Norfolk CCG	2013	72		0.583333		0.416667	5*	5*	19	39	5*		66		0.651515		0.348485	5*	8	22	30	5*		138		0.615942		0.384058	6	13	41	69	9
CONS	07J	NHS West Norfolk CCG	2014	79		0.670886		0.329114	5*	6	24	37	10		86		0.604651		0.395349	5*	6	34	33	10		157		0.630573		0.369427	5*	12	55	67	18
CONS	07J	NHS West Norfolk CCG	2015	92		0.608696		0.391304	5*	8	35	36	9		52		0.538462		0.461538	5*	5*	21	22	5*		139		0.582734		0.417266	6	10	53	57	13
CONS	07K	NHS West Suffolk CCG	2013	65		0.615385		0.384615	5*	6	27	29	0		47		0.595745		0.404255	5*	7	16	17	5*		110		0.6		0.4	5*	13	43	45	5*
CONS	07K	NHS West Suffolk CCG	2014	60		0.633333		0.366667	5*	7	18	28	5*		38		0.657895		0.342105	5*	6	10	18	5*		96		0.645833		0.354167	5*	12	27	46	8
CONS	07K	NHS West Suffolk CCG	2015	65		0.676923		0.323077	5*	5*	16	34	9		51		0.490196		0.509804	5*	5*	17	20	9		112		0.616071		0.383929	5*	7	32	53	17
CONS	02H	NHS Wigan Borough CCG	2013	107		0.598131		0.401869	5*	10	44	47	5*		86		0.627907		0.372093	6	12	40	24	5*		190		0.605263		0.394737	8	22	82	70	9
CONS	02H	NHS Wigan Borough CCG	2014	110		0.618182		0.381818	6	13	43	44	5*		122		0.590164		0.409836	14	11	47	43	7		223		0.600897		0.399103	19	24	87	82	12
CONS	02H	NHS Wigan Borough CCG	2015	116		0.715517		0.284483	5*	14	44	49	6		108		0.666667		0.333333	5*	15	41	42	6		212		0.679245		0.320755	7	29	78	86	12
CONS	99N	NHS Wiltshire CCG	2013	154		0.675325		0.324675	5*	15	45	81	10		109		0.642202		0.357798	5*	9	33	52	12		257		0.66537		0.33463	6	23	76	130	22
CONS	99N	NHS Wiltshire CCG	2014	149		0.597315		0.402685	5*	13	48	78	9		132		0.545455		0.454545	5*	8	46	70	5*		264		0.568182		0.431818	7	20	87	140	13
CONS	99N	NHS Wiltshire CCG	2015	167		0.652695		0.347305	0	20	53	77	17		130		0.615385		0.384615	5*	18	47	52	12		291		0.632302		0.367698	5*	37	96	128	29
CONS	11C	NHS Windsor, Ascot and Maidenhead CCG	2013	32		0.53125		0.46875	5*	5*	12	12	5*		32		0.53125		0.46875	5*	5*	8	16	5*		61		0.52459		0.47541	5*	5*	19	27	7
CONS	11C	NHS Windsor, Ascot and Maidenhead CCG	2014	50		0.6		0.4	5*	5*	14	22	8		22		0.5		0.5	0	5*	5*	15	5*		72		0.569444		0.430556	5*	7	16	37	10
CONS	11C	NHS Windsor, Ascot and Maidenhead CCG	2015	47		0.702128		0.297872	0	6	12	25	5*		29		0.551724		0.448276	0	5*	7	15	6		73		0.643836		0.356164	0	6	18	39	10
CONS	12F	NHS Wirral CCG	2013	93		0.55914		0.44086	5*	15	27	40	7		75		0.48		0.52	6	7	25	35	5*		164		0.518293		0.481707	10	22	50	73	10
CONS	12F	NHS Wirral CCG	2014	106		0.641509		0.358491	5*	7	37	48	11		88		0.568182		0.431818	5*	5*	31	43	5*		190		0.621053		0.378947	8	12	66	89	15
CONS	12F	NHS Wirral CCG	2015	117		0.581197		0.418803	5*	10	35	58	11		73		0.561644		0.438356	5*	5*	27	36	6		184		0.576087		0.423913	5*	13	61	90	16
CONS	11D	NHS Wokingham CCG	2013	27		0.592593		0.407407	5*	5*	10	12	5*		26		0.615385		0.384615	5*	0	9	12	5*		50		0.62		0.38	5*	5*	19	22	6
CONS	11D	NHS Wokingham CCG	2014	33		0.69697		0.30303	0	5*	10	18	5*		37		0.594595		0.405405	0	5*	22	12	5*		69		0.637681		0.362319	0	6	32	29	5*
CONS	11D	NHS Wokingham CCG	2015	37		0.540541		0.459459	5*	5*	15	18	5*		41		0.512195		0.487805	5*	0	15	16	7		76		0.526316		0.473684	5*	5*	29	33	9
CONS	06A	NHS Wolverhampton CCG	2013	45		0.555556		0.444444	5*	5*	17	19	5*		40		0.55		0.45	5*	5*	17	16	5*		81		0.530864		0.469136	5*	10	31	34	5*
CONS	06A	NHS Wolverhampton CCG	2014	40		0.575		0.425	0	5*	16	18	5*		51		0.509804		0.490196	5*	11	16	21	5*		86		0.55814		0.44186	5*	15	29	38	5*
CONS	06A	NHS Wolverhampton CCG	2015	63		0.650794		0.349206	5*	7	26	21	5*		53		0.509434		0.490566	5*	5*	16	22	5*		110		0.6		0.4	8	12	39	42	9
CONS	06D	NHS Wyre Forest CCG	2013	39		0.871795		0.128205	5*	5*	15	17	5*		10		0.6		0.4	5*	5*	5*	5*	5*		49		0.816327		0.183673	5*	5*	19	20	5*
CONS	06D	NHS Wyre Forest CCG	2014	44		0.795455		0.204545	5*	5*	19	15	5*		19		0.473684		0.526316	5*	5*	5*	10	5*		63		0.698413		0.301587	5*	5*	24	25	6
CONS	06D	NHS Wyre Forest CCG	2015	46		0.782609		0.217391	5*	5*	19	17	5*		24		0.666667		0.333333	5*	5*	9	10	5*		68		0.75		0.25	5*	6	28	26	5*
CONS	NA	Practices Not Mapped To CCGs	2013	41		0.707317		0.292683	5*	9	13	12	5*		35		0.6		0.4	6	5*	11	14	5*		73		0.657534		0.342466	8	11	24	25	5*
CONS	NA	Practices Not Mapped To CCGs	2014	38		0.631579		0.368421	5*	7	12	12	5*		39		0.564103		0.435897	5*	5*	12	14	5*		73		0.589041		0.410959	7	11	24	23	8
CONS	NA	Practices Not Mapped To CCGs	2015	47		0.553191		0.446809	5*	5*	16	19	5*		39		0.692308		0.307692	6	5*	10	17	5*		82		0.621951		0.378049	9	9	25	34	7

## Sheet: QOF- AF004
QoF Data - AF004 - In those patients with atrial fibrillation whose latest record of a CHADS2 score is greater than 1, the percentage of patients who are currently treated with anti-coagulation therapy - (2013, 2014)
National Level
Org Type	Org Code	Org Name	QoF Year	QoF Measure	Number of patients registered at GP Practice	Number patients registered at the GP practice with AF	Total patients with CHADS2 score > 1 not on anti-coagulation therapy	Total patients who are excepted from the AF004 Measure	Total patients with CHADS2 score > 1 who should be on anti-coagulation therapy	Total patients with CHADS2 score > 1 on anti-coagulation therapy	AF Prevalence
CTRY	ENG	National	2013	AF004	56324887	883938	73183	89512	437174	363991	0.0156936
CTRY	ENG	National	2014	AF004	56817654	926551	65631	66409	446608	380977	0.0163074
CCG Level
Org Type	Org Code	Org Name	QoF Year	QoF Measure	Number of patients registered at GP Practice	Number patients registered at the GP practice with AF	Total patients with CHADS2 score > 1 not on anti-coagulation therapy	Total patients who are excepted from the AF004 Measure	Total patients with CHADS2 score > 1 who should be on anti-coagulation therapy	Total patients with CHADS2 score > 1 on anti-coagulation therapy	AF Prevalence
CONS	02N	NHS Airedale, Wharfedale and Craven CCG	2013	AF004	156676	3294	270	446	1506	1236	0.0210243
CONS	09C	NHS Ashford CCG	2013	AF004	125930	2750	225	204	1360	1135	0.0218375
CONS	10Y	NHS Aylesbury Vale CCG	2013	AF004	202600	3435	238	327	1608	1370	0.0169546
CONS	07L	NHS Barking & Dagenham CCG	2013	AF004	204795	1749	146	182	950	804	0.00854025
CONS	07M	NHS Barnet CCG	2013	AF004	387817	4587	440	545	2333	1893	0.0118277
CONS	02P	NHS Barnsley CCG	2013	AF004	252445	4285	224	510	2030	1806	0.016974
CONS	99E	NHS Basildon and Brentwood CCG	2013	AF004	267673	4155	412	455	2166	1754	0.0155227
CONS	02Q	NHS Bassetlaw CCG	2013	AF004	112624	2282	191	169	1155	964	0.0202621
CONS	11E	NHS Bath and North East Somerset CCG	2013	AF004	199266	3518	251	379	1725	1474	0.0176548
CONS	06F	NHS Bedfordshire CCG	2013	AF004	449953	6918	474	713	3267	2793	0.0153749
CONS	07N	NHS Bexley CCG	2013	AF004	229288	3477	313	363	1758	1445	0.0151643
CONS	13P	NHS Birmingham CrossCity CCG	2013	AF004	743355	9480	844	1197	4713	3869	0.012753
CONS	04X	NHS Birmingham South and Central CCG	2013	AF004	249018	2512	210	419	1224	1014	0.0100876
CONS	00Q	NHS Blackburn with Darwen CCG	2013	AF004	169322	2049	156	285	967	811	0.0121012
CONS	00R	NHS Blackpool CCG	2013	AF004	172202	3413	354	354	1854	1500	0.0198197
CONS	00T	NHS Bolton CCG	2013	AF004	297379	4109	257	302	2116	1859	0.0138174
CONS	10G	NHS Bracknell and Ascot CCG	2013	AF004	137870	1708	159	125	870	711	0.0123885
CONS	02W	NHS Bradford City CCG	2013	AF004	120781	463	18	74	221	203	0.00383338
CONS	02R	NHS Bradford Districts CCG	2013	AF004	334604	4665	283	656	2183	1900	0.0139419
CONS	07P	NHS Brent CCG	2013	AF004	355339	2466	205	359	1268	1063	0.00693985
CONS	09D	NHS Brighton & Hove CCG	2013	AF004	303478	3848	333	641	1697	1364	0.0126797
CONS	11H	NHS Bristol CCG	2013	AF004	491043	6197	491	541	3219	2728	0.0126201
CONS	07Q	NHS Bromley CCG	2013	AF004	335777	5434	537	471	2859	2322	0.0161834
CONS	00V	NHS Bury CCG	2013	AF004	196806	2815	198	203	1433	1235	0.0143034
CONS	02T	NHS Calderdale CCG	2013	AF004	215629	3077	266	422	1378	1112	0.0142699
CONS	06H	NHS Cambridgeshire and Peterborough CCG	2013	AF004	891352	13170	1120	1423	6089	4969	0.0147753
CONS	07R	NHS Camden CCG	2013	AF004	250532	2310	200	331	1084	884	0.00922038
CONS	04Y	NHS Cannock Chase CCG	2013	AF004	133137	2278	214	260	1096	882	0.0171102
CONS	09E	NHS Canterbury and Coastal CCG	2013	AF004	215852	4222	337	372	2041	1704	0.0195597
CONS	99F	NHS Castle Point and Rochford CCG	2013	AF004	178162	3403	360	203	1928	1568	0.0191006
CONS	09A	NHS Central London (Westminster) CCG	2013	AF004	198611	1948	174	203	944	770	0.00980812
CONS	00W	NHS Central Manchester CCG	2013	AF004	213508	1502	163	104	837	674	0.00703487
CONS	10H	NHS Chiltern CCG	2013	AF004	330028	5649	361	407	2765	2404	0.0171167
CONS	00X	NHS Chorley and South Ribble CCG	2013	AF004	176023	3033	344	272	1395	1051	0.0172307
CONS	07T	NHS City and Hackney CCG	2013	AF004	285718	1808	72	297	896	824	0.00632792
CONS	09G	NHS Coastal West Sussex CCG	2013	AF004	494335	11410	935	1324	5324	4389	0.0230815
CONS	03V	NHS Corby CCG	2013	AF004	72187	948	43	105	471	428	0.0131326
CONS	05A	NHS Coventry and Rugby CCG	2013	AF004	479768	6212	616	680	3219	2603	0.0129479
CONS	09H	NHS Crawley CCG	2013	AF004	127677	1703	163	140	868	705	0.0133383
CONS	07V	NHS Croydon CCG	2013	AF004	391792	3714	347	417	1807	1460	0.00947952
CONS	01H	NHS Cumbria CCG	2013	AF004	520127	10379	900	1086	4943	4043	0.0199547
CONS	00C	NHS Darlington CCG	2013	AF004	106303	1880	135	199	947	812	0.0176853
CONS	09J	NHS Dartford, Gravesham and Swanley CCG	2013	AF004	252340	3950	316	304	1996	1680	0.0156535
CONS	02X	NHS Doncaster CCG	2013	AF004	310824	5671	449	404	2982	2533	0.0182451
CONS	11J	NHS Dorset CCG	2013	AF004	777935	17902	1191	2195	8424	7233	0.0230122
CONS	05C	NHS Dudley CCG	2013	AF004	311432	6303	366	552	3383	3017	0.0202388
CONS	00D	NHS Durham Dales, Easington and Sedgefield CCG	2013	AF004	287987	5311	383	482	2668	2285	0.0184418
CONS	07W	NHS Ealing CCG	2013	AF004	408265	3520	279	424	1690	1411	0.00862185
CONS	06K	NHS East and North Hertfordshire CCG	2013	AF004	577680	8876	758	766	4521	3763	0.0153649
CONS	01A	NHS East Lancashire CCG	2013	AF004	371608	5614	433	766	2593	2160	0.0151073
CONS	03W	NHS East Leicestershire and Rutland CCG	2013	AF004	321461	6141	503	567	3087	2584	0.0191034
CONS	02Y	NHS East Riding of Yorkshire CCG	2013	AF004	300957	6428	457	649	3212	2755	0.0213585
CONS	05D	NHS East Staffordshire CCG	2013	AF004	136351	2236	166	277	975	809	0.0163989
CONS	09L	NHS East Surrey CCG	2013	AF004	175199	3062	195	283	1389	1194	0.0174773
CONS	09F	NHS Eastbourne, Hailsham and Seaford CCG	2013	AF004	187751	5222	462	434	2720	2258	0.0278134
CONS	01C	NHS Eastern Cheshire CCG	2013	AF004	204444	4379	367	397	2155	1788	0.0214191
CONS	07X	NHS Enfield CCG	2013	AF004	313873	3241	327	330	1741	1414	0.0103258
CONS	03X	NHS Erewash CCG	2013	AF004	97058	1690	169	188	847	678	0.0174123
CONS	10K	NHS Fareham and Gosport CCG	2013	AF004	201596	3760	260	441	1706	1446	0.0186512
CONS	02M	NHS Fylde & Wyre CCG	2013	AF004	150650	3519	345	376	1754	1409	0.0233588
CONS	00F	NHS Gateshead CCG	2013	AF004	205375	3645	218	382	1707	1489	0.017748
CONS	11M	NHS Gloucestershire CCG	2013	AF004	625876	11688	876	1098	5662	4786	0.0186746
CONS	06M	NHS Great Yarmouth & Waveney CCG	2013	AF004	233363	4670	556	428	2441	1885	0.0200117
CONS	03A	NHS Greater Huddersfield CCG	2013	AF004	242313	3465	278	473	1547	1269	0.0142997
CONS	01E	NHS Greater Preston CCG	2013	AF004	207390	3072	267	331	1511	1244	0.0148127
CONS	08A	NHS Greenwich CCG	2013	AF004	276321	2464	197	379	1151	954	0.00891717
CONS	09N	NHS Guildford and Waverley CCG	2013	AF004	219261	3818	319	247	1962	1643	0.017413
CONS	01F	NHS Halton CCG	2013	AF004	129007	2218	184	237	1044	860	0.0171929
CONS	03D	NHS Hambleton, Richmondshire and Whitby CCG	2013	AF004	142307	3210	207	211	1622	1415	0.0225569
CONS	08C	NHS Hammersmith and Fulham CCG	2013	AF004	202253	1703	117	216	839	722	0.00842015
CONS	03Y	NHS Hardwick CCG	2013	AF004	102172	1900	111	249	994	883	0.0185961
CONS	08D	NHS Haringey CCG	2013	AF004	287002	1936	152	284	845	693	0.0067456
CONS	03E	NHS Harrogate and Rural District CCG	2013	AF004	160477	3351	258	417	1541	1283	0.0208815
CONS	08E	NHS Harrow CCG	2013	AF004	251168	2947	336	362	1474	1138	0.0117332
CONS	00K	NHS Hartlepool and Stockton-on-Tees CCG	2013	AF004	292192	5333	345	638	2434	2089	0.0182517
CONS	09P	NHS Hastings & Rother CCG	2013	AF004	183460	4228	368	365	2225	1857	0.0230459
CONS	08F	NHS Havering CCG	2013	AF004	247359	3621	267	469	1703	1436	0.0146386
CONS	05F	NHS Herefordshire CCG	2013	AF004	182272	3817	344	366	2021	1677	0.0209412
CONS	06N	NHS Herts Valleys CCG	2013	AF004	616457	9158	814	1099	4380	3566	0.0148559
CONS	01D	NHS Heywood, Middleton & Rochdale CCG	2013	AF004	223918	2905	291	270	1520	1229	0.0129735
CONS	99K	NHS High Weald Lewes Havens CCG	2013	AF004	166697	3382	232	362	1572	1340	0.0202883
CONS	08G	NHS Hillingdon CCG	2013	AF004	295393	3330	325	390	1727	1402	0.0112731
CONS	09X	NHS Horsham and Mid Sussex CCG	2013	AF004	228669	4107	337	530	1940	1603	0.0179605
CONS	07Y	NHS Hounslow CCG	2013	AF004	292220	2492	182	292	1194	1012	0.00852782
CONS	03F	NHS Hull CCG	2013	AF004	288557	3738	361	325	1984	1623	0.0129541
CONS	06L	NHS Ipswich and East Suffolk CCG	2013	AF004	393026	7650	672	530	3836	3164	0.0194644
CONS	10L	NHS Isle of Wight CCG	2013	AF004	141554	2968	261	374	1433	1172	0.0209673
CONS	08H	NHS Islington CCG	2013	AF004	229457	1878	163	279	878	715	0.00818454
CONS	11N	NHS Kernow CCG	2013	AF004	559148	11482	898	937	5675	4777	0.0205348
CONS	08J	NHS Kingston CCG	2013	AF004	196942	2162	217	253	1042	825	0.0109779
CONS	01J	NHS Knowsley CCG	2013	AF004	160753	2529	169	176	1250	1081	0.0157322
CONS	08K	NHS Lambeth CCG	2013	AF004	370463	2304	197	284	1135	938	0.00621924
CONS	01K	NHS Lancashire North CCG	2013	AF004	160751	2954	263	309	1381	1118	0.0183762
CONS	02V	NHS Leeds North CCG	2013	AF004	205476	3218	244	421	1509	1265	0.0156612
CONS	03G	NHS Leeds South and East CCG	2013	AF004	264751	3874	282	465	1888	1606	0.0146326
CONS	03C	NHS Leeds West CCG	2013	AF004	363841	4783	397	501	2201	1804	0.0131459
CONS	04C	NHS Leicester City CCG	2013	AF004	376768	3411	244	361	1880	1636	0.00905332
CONS	08L	NHS Lewisham CCG	2013	AF004	303345	2260	254	266	1166	912	0.00745026
CONS	03T	NHS Lincolnshire East CCG	2013	AF004	243520	5532	465	481	2787	2322	0.0227168
CONS	04D	NHS Lincolnshire West CCG	2013	AF004	229747	4020	316	357	1952	1636	0.0174975
CONS	99A	NHS Liverpool CCG	2013	AF004	500087	7676	712	747	4028	3316	0.0153493
CONS	06P	NHS Luton CCG	2013	AF004	219687	2031	133	242	984	851	0.00924497
CONS	04E	NHS Mansfield & Ashfield CCG	2013	AF004	186107	2985	194	389	1380	1186	0.0160392
CONS	09W	NHS Medway CCG	2013	AF004	290818	3886	278	292	2079	1801	0.0133623
CONS	08R	NHS Merton CCG	2013	AF004	217338	2126	204	154	1170	966	0.009782
CONS	06Q	NHS Mid Essex CCG	2013	AF004	377179	6055	475	558	2836	2361	0.0160534
CONS	04F	NHS Milton Keynes CCG	2013	AF004	275076	2934	146	343	1293	1147	0.0106661
CONS	04G	NHS Nene CCG	2013	AF004	641260	9940	773	1103	4816	4043	0.0155007
CONS	04H	NHS Newark & Sherwood CCG	2013	AF004	129360	2388	184	222	1081	897	0.0184601
CONS	10M	NHS Newbury and District CCG	2013	AF004	115647	1658	122	163	798	676	0.0143367
CONS	00G	NHS Newcastle North and East CCG	2013	AF004	161066	1858	193	158	1030	837	0.0115356
CONS	00H	NHS Newcastle West CCG	2013	AF004	134431	1940	170	173	1099	929	0.0144312
CONS	08M	NHS Newham CCG	2013	AF004	363501	1629	133	211	862	729	0.00448142
CONS	10N	NHS North & West Reading CCG	2013	AF004	109093	1479	115	135	728	613	0.0135572
CONS	04J	NHS North Derbyshire CCG	2013	AF004	289614	6081	467	694	2959	2492	0.0209969
CONS	00J	NHS North Durham CCG	2013	AF004	251850	4046	348	280	2211	1863	0.0160651
CONS	06T	NHS North East Essex CCG	2013	AF004	330971	6614	661	762	3279	2618	0.0199836
CONS	99M	NHS North East Hampshire and Farnham CCG	2013	AF004	220174	3054	235	251	1550	1315	0.0138708
CONS	03H	NHS North East Lincolnshire CCG	2013	AF004	168167	3087	181	265	1630	1449	0.0183568
CONS	10J	NHS North Hampshire CCG	2013	AF004	218955	2987	216	243	1505	1289	0.0136421
CONS	03J	NHS North Kirklees CCG	2013	AF004	188043	2479	206	307	1102	896	0.0131832
CONS	03K	NHS North Lincolnshire CCG	2013	AF004	169997	2853	272	221	1427	1155	0.0167826
CONS	01M	NHS North Manchester CCG	2013	AF004	194250	1848	178	144	1025	847	0.00951351
CONS	06V	NHS North Norfolk CCG	2013	AF004	168915	4467	331	416	2060	1729	0.0264453
CONS	11T	NHS North Somerset CCG	2013	AF004	213791	4735	403	447	2264	1861	0.0221478
CONS	05G	NHS North Staffordshire CCG	2013	AF004	203167	4134	449	376	2161	1712	0.0203478
CONS	99C	NHS North Tyneside CCG	2013	AF004	215788	3708	293	508	1744	1451	0.0171835
CONS	09Y	NHS North West Surrey CCG	2013	AF004	357271	5495	486	531	2795	2309	0.0153805
CONS	99P	NHS North, East, West Devon CCG	2013	AF004	908496	18686	1395	1613	9503	8108	0.0205681
CONS	00L	NHS Northumberland CCG	2013	AF004	321140	6454	534	748	2905	2371	0.0200972
CONS	06W	NHS Norwich CCG	2013	AF004	211166	3177	253	361	1535	1282	0.015045
CONS	04K	NHS Nottingham City CCG	2013	AF004	354973	3693	275	606	1597	1322	0.0104036
CONS	04L	NHS Nottingham North & East CCG	2013	AF004	147212	2532	172	444	1084	912	0.0171997
CONS	04M	NHS Nottingham West CCG	2013	AF004	94059	1763	119	307	746	627	0.0187436
CONS	00Y	NHS Oldham CCG	2013	AF004	242985	2779	281	216	1396	1115	0.0114369
CONS	10Q	NHS Oxfordshire CCG	2013	AF004	700541	10492	749	1149	5121	4372	0.014977
CONS	10R	NHS Portsmouth CCG	2013	AF004	218672	3145	260	375	1382	1122	0.0143823
CONS	08N	NHS Redbridge CCG	2013	AF004	288953	2603	270	293	1353	1083	0.00900839
CONS	05J	NHS Redditch and Bromsgrove CCG	2013	AF004	172277	2850	249	339	1328	1079	0.0165431
CONS	08P	NHS Richmond CCG	2013	AF004	206503	2631	236	250	1157	921	0.0127407
CONS	03L	NHS Rotherham CCG	2013	AF004	257809	4365	364	542	2081	1717	0.0169311
CONS	04N	NHS Rushcliffe CCG	2013	AF004	122819	2264	157	314	973	816	0.0184336
CONS	01G	NHS Salford CCG	2013	AF004	253783	3926	288	281	2126	1838	0.0154699
CONS	05L	NHS Sandwell and West Birmingham CCG	2013	AF004	542217	5920	572	555	3283	2711	0.0109181
CONS	03M	NHS Scarborough and Ryedale CCG	2013	AF004	118019	2675	138	326	1238	1100	0.0226658
CONS	03N	NHS Sheffield CCG	2013	AF004	583890	9699	810	1172	4932	4122	0.016611
CONS	05N	NHS Shropshire CCG	2013	AF004	300196	6308	555	636	3097	2542	0.0210129
CONS	10T	NHS Slough CCG	2013	AF004	146836	1112	99	90	559	460	0.00757307
CONS	05P	NHS Solihull CCG	2013	AF004	239300	4311	388	559	2059	1671	0.018015
CONS	11X	NHS Somerset CCG	2013	AF004	551656	12098	1148	550	6213	5065	0.0219303
CONS	01R	NHS South Cheshire CCG	2013	AF004	176773	3583	356	343	1818	1462	0.0202689
CONS	99Q	NHS South Devon and Torbay CCG	2013	AF004	288212	7219	693	393	3726	3033	0.0250475
CONS	05Q	NHS South East Staffs and Seisdon Peninsula CCG	2013	AF004	212615	3735	365	291	1784	1419	0.017567
CONS	10V	NHS South Eastern Hampshire CCG	2013	AF004	209540	4151	289	504	2026	1737	0.0198101
CONS	12A	NHS South Gloucestershire CCG	2013	AF004	260723	4465	391	337	2313	1922	0.0171255
CONS	10A	NHS South Kent Coast CCG	2013	AF004	201852	4392	416	336	2236	1820	0.0217585
CONS	99D	NHS South Lincolnshire CCG	2013	AF004	159754	3164	235	416	1520	1285	0.0198055
CONS	01N	NHS South Manchester CCG	2013	AF004	169196	2055	229	144	1104	875	0.0121457
CONS	06Y	NHS South Norfolk CCG	2013	AF004	228173	4691	394	454	2235	1841	0.020559
CONS	10W	NHS South Reading CCG	2013	AF004	133544	1125	97	99	602	505	0.00842419
CONS	01T	NHS South Sefton CCG	2013	AF004	154921	3019	312	293	1664	1352	0.0194874
CONS	00M	NHS South Tees CCG	2013	AF004	291628	4769	339	355	2470	2131	0.016353
CONS	00N	NHS South Tyneside CCG	2013	AF004	154613	2782	231	318	1340	1109	0.0179933
CONS	05R	NHS South Warwickshire CCG	2013	AF004	274878	5302	398	568	2547	2149	0.0192886
CONS	04Q	NHS South West Lincolnshire CCG	2013	AF004	130224	2593	199	214	1312	1113	0.0199118
CONS	05T	NHS South Worcestershire CCG	2013	AF004	295926	5583	505	608	2661	2156	0.0188662
CONS	10X	NHS Southampton CCG	2013	AF004	269948	3385	259	402	1603	1344	0.0125395
CONS	99G	NHS Southend CCG	2013	AF004	187107	3032	239	317	1626	1387	0.0162046
CONS	04R	NHS Southern Derbyshire CCG	2013	AF004	537052	8743	693	1222	4074	3381	0.0162796
CONS	01V	NHS Southport and Formby CCG	2013	AF004	122391	2721	270	308	1301	1031	0.022232
CONS	08Q	NHS Southwark CCG	2013	AF004	304227	2086	221	187	1038	817	0.00685672
CONS	01X	NHS St Helens CCG	2013	AF004	194012	3565	364	319	1853	1489	0.0183752
CONS	05V	NHS Stafford and Surrounds CCG	2013	AF004	145234	2831	313	235	1421	1108	0.0194927
CONS	01W	NHS Stockport CCG	2013	AF004	301320	5474	500	303	2895	2395	0.0181667
CONS	05W	NHS Stoke on Trent CCG	2013	AF004	274102	4590	456	422	2466	2010	0.0167456
CONS	00P	NHS Sunderland CCG	2013	AF004	283458	5012	446	531	2651	2205	0.0176816
CONS	99H	NHS Surrey Downs CCG	2013	AF004	297407	5068	427	352	2585	2158	0.0170406
CONS	10C	NHS Surrey Heath CCG	2013	AF004	92727	1358	93	83	674	581	0.0146451
CONS	08T	NHS Sutton CCG	2013	AF004	187468	2258	186	135	1259	1073	0.0120447
CONS	10D	NHS Swale CCG	2013	AF004	107473	1611	156	117	862	706	0.0149898
CONS	12D	NHS Swindon CCG	2013	AF004	226763	3179	270	301	1631	1361	0.014019
CONS	01Y	NHS Tameside and Glossop CCG	2013	AF004	239708	3659	320	284	1949	1629	0.0152644
CONS	05X	NHS Telford & Wrekin CCG	2013	AF004	175307	2547	247	225	1257	1010	0.0145288
CONS	10E	NHS Thanet CCG	2013	AF004	142121	2872	280	264	1527	1247	0.0202081
CONS	07G	NHS Thurrock CCG	2013	AF004	166018	1991	204	198	1033	829	0.0119927
CONS	08V	NHS Tower Hamlets CCG	2013	AF004	282920	1444	98	189	718	620	0.00510392
CONS	02A	NHS Trafford CCG	2013	AF004	236910	3896	358	294	2009	1651	0.0164451
CONS	03Q	NHS Vale of York CCG	2013	AF004	346945	6121	394	647	2869	2475	0.0176426
CONS	02D	NHS Vale Royal CCG	2013	AF004	102462	1881	143	181	912	769	0.018358
CONS	03R	NHS Wakefield CCG	2013	AF004	358187	6160	491	610	2964	2473	0.0171977
CONS	05Y	NHS Walsall CCG	2013	AF004	273114	4309	408	339	2443	2035	0.0157773
CONS	08W	NHS Waltham Forest CCG	2013	AF004	295894	2217	199	277	1101	902	0.00749255
CONS	08X	NHS Wandsworth CCG	2013	AF004	373687	2693	257	245	1338	1081	0.00720657
CONS	02E	NHS Warrington CCG	2013	AF004	211260	3345	281	345	1583	1302	0.0158336
CONS	05H	NHS Warwickshire North CCG	2013	AF004	184562	2804	232	310	1392	1160	0.0151927
CONS	02F	NHS West Cheshire CCG	2013	AF004	256890	5129	443	509	2542	2099	0.0199657
CONS	07H	NHS West Essex CCG	2013	AF004	295355	4758	490	361	2519	2029	0.0161094
CONS	11A	NHS West Hampshire CCG	2013	AF004	536744	10251	703	985	4871	4168	0.0190985
CONS	99J	NHS West Kent CCG	2013	AF004	469334	8789	769	725	4407	3638	0.0187265
CONS	02G	NHS West Lancashire CCG	2013	AF004	111946	2014	210	217	973	763	0.0179908
CONS	04V	NHS West Leicestershire CCG	2013	AF004	372273	6138	489	660	3082	2593	0.0164879
CONS	08Y	NHS West London (Kensington and Chelsea, Queen's Park and Paddington) CCG	2013	AF004	235585	2254	221	218	1075	854	0.00956767
CONS	07J	NHS West Norfolk CCG	2013	AF004	167235	4119	439	329	2049	1610	0.02463
CONS	07K	NHS West Suffolk CCG	2013	AF004	240618	4229	324	434	1939	1615	0.0175756
CONS	02H	NHS Wigan Borough CCG	2013	AF004	320883	5672	460	482	2909	2449	0.0176762
CONS	99N	NHS Wiltshire CCG	2013	AF004	478210	9285	501	973	4494	3993	0.0194162
CONS	11C	NHS Windsor, Ascot and Maidenhead CCG	2013	AF004	153155	2319	176	203	1093	917	0.0151415
CONS	12F	NHS Wirral CCG	2013	AF004	332309	6868	607	648	3444	2837	0.0206675
CONS	11D	NHS Wokingham CCG	2013	AF004	156832	2292	148	196	1080	932	0.0146144
CONS	06A	NHS Wolverhampton CCG	2013	AF004	262266	4024	466	518	2150	1684	0.0153432
CONS	06D	NHS Wyre Forest CCG	2013	AF004	112577	2358	224	264	1181	957	0.0209457
CONS	02N	NHS Airedale, Wharfedale and Craven CCG	2014	AF004	157332	3413	225	351	1469	1244	0.021693
CONS	09C	NHS Ashford CCG	2014	AF004	126411	2850	221	116	1445	1224	0.0225455
CONS	10Y	NHS Aylesbury Vale CCG	2014	AF004	205153	3594	175	312	1651	1476	0.0175186
CONS	07L	NHS Barking & Dagenham CCG	2014	AF004	207705	1678	149	128	928	779	0.00807877
CONS	07M	NHS Barnet CCG	2014	AF004	396936	4764	381	379	2255	1874	0.0120019
CONS	02P	NHS Barnsley CCG	2014	AF004	250893	4449	256	352	2099	1843	0.0177327
CONS	99E	NHS Basildon and Brentwood CCG	2014	AF004	270598	4369	315	348	2037	1722	0.0161457
CONS	02Q	NHS Bassetlaw CCG	2014	AF004	113570	2418	151	107	1122	971	0.0212908
CONS	11E	NHS Bath and North East Somerset CCG	2014	AF004	202041	3731	217	239	1739	1522	0.0184665
CONS	06F	NHS Bedfordshire CCG	2014	AF004	457600	7294	481	436	3231	2750	0.0159397
CONS	07N	NHS Bexley CCG	2014	AF004	231958	3581	317	300	1860	1543	0.0154381
CONS	13P	NHS Birmingham CrossCity CCG	2014	AF004	748691	9840	775	950	4900	4125	0.0131429
CONS	04X	NHS Birmingham South and Central CCG	2014	AF004	253131	2618	204	295	1305	1101	0.0103425
CONS	00Q	NHS Blackburn with Darwen CCG	2014	AF004	170216	2229	187	192	1098	911	0.0130951
CONS	00R	NHS Blackpool CCG	2014	AF004	171786	3564	285	271	1942	1657	0.0207467
CONS	00T	NHS Bolton CCG	2014	AF004	299958	4342	286	185	2229	1943	0.0144754
CONS	10G	NHS Bracknell and Ascot CCG	2014	AF004	139327	1843	121	78	910	789	0.0132279
CONS	02W	NHS Bradford City CCG	2014	AF004	121841	496	29	43	218	189	0.00407088
CONS	02R	NHS Bradford Districts CCG	2014	AF004	337844	4859	222	437	2140	1918	0.0143824
CONS	07P	NHS Brent CCG	2014	AF004	363208	2581	207	285	1182	975	0.00710612
CONS	09D	NHS Brighton & Hove CCG	2014	AF004	305398	3892	247	485	1625	1378	0.012744
CONS	11H	NHS Bristol CCG	2014	AF004	491800	6564	467	414	3480	3013	0.0133469
CONS	07Q	NHS Bromley CCG	2014	AF004	337516	5657	460	395	2918	2458	0.0167607
CONS	00V	NHS Bury CCG	2014	AF004	198094	2890	201	151	1578	1377	0.014589
CONS	02T	NHS Calderdale CCG	2014	AF004	217058	3284	254	265	1458	1204	0.0151296
CONS	06H	NHS Cambridgeshire and Peterborough CCG	2014	AF004	910310	13857	847	1163	5847	5000	0.0152223
CONS	07R	NHS Camden CCG	2014	AF004	264281	2394	207	271	1171	964	0.00905854
CONS	04Y	NHS Cannock Chase CCG	2014	AF004	131343	2407	156	261	1184	1028	0.0183261
CONS	09E	NHS Canterbury and Coastal CCG	2014	AF004	215303	4490	281	317	2061	1780	0.0208543
CONS	99F	NHS Castle Point and Rochford CCG	2014	AF004	182037	3619	239	160	1799	1560	0.0198806
CONS	09A	NHS Central London (Westminster) CCG	2014	AF004	206945	2097	145	164	926	781	0.0101331
CONS	00W	NHS Central Manchester CCG	2014	AF004	223298	1593	172	103	869	697	0.00713396
CONS	10H	NHS Chiltern CCG	2014	AF004	332229	6011	260	386	2875	2615	0.0180929
CONS	00X	NHS Chorley and South Ribble CCG	2014	AF004	177605	3209	227	268	1337	1110	0.0180682
CONS	07T	NHS City and Hackney CCG	2014	AF004	293224	1945	50	265	902	852	0.00663315
CONS	09G	NHS Coastal West Sussex CCG	2014	AF004	499695	11876	772	939	5262	4490	0.0237665
CONS	03V	NHS Corby CCG	2014	AF004	73380	1009	34	56	467	433	0.0137503
CONS	05A	NHS Coventry and Rugby CCG	2014	AF004	472725	6326	569	609	3241	2672	0.013382
CONS	09H	NHS Crawley CCG	2014	AF004	129461	1731	143	105	821	678	0.0133708
CONS	07V	NHS Croydon CCG	2014	AF004	395100	3913	352	360	1902	1550	0.00990382
CONS	01H	NHS Cumbria CCG	2014	AF004	518919	10859	851	965	5241	4390	0.0209262
CONS	00C	NHS Darlington CCG	2014	AF004	106673	1963	134	110	967	833	0.018402
CONS	09J	NHS Dartford, Gravesham and Swanley CCG	2014	AF004	257242	4061	352	193	2194	1842	0.0157867
CONS	02X	NHS Doncaster CCG	2014	AF004	312250	5909	391	250	3032	2641	0.0189239
CONS	11J	NHS Dorset CCG	2014	AF004	783543	18943	1215	1491	8546	7331	0.0241761
CONS	05C	NHS Dudley CCG	2014	AF004	314403	6495	278	297	2778	2500	0.0206582
CONS	00D	NHS Durham Dales, Easington and Sedgefield CCG	2014	AF004	288824	5528	330	315	2731	2401	0.0191397
CONS	07W	NHS Ealing CCG	2014	AF004	418170	3892	257	276	1695	1438	0.00930722
CONS	06K	NHS East and North Hertfordshire CCG	2014	AF004	583155	9352	659	548	4507	3848	0.0160369
CONS	01A	NHS East Lancashire CCG	2014	AF004	373091	5950	549	507	2845	2296	0.0159479
CONS	03W	NHS East Leicestershire and Rutland CCG	2014	AF004	322450	6483	466	410	3179	2713	0.0201054
CONS	02Y	NHS East Riding of Yorkshire CCG	2014	AF004	301715	6724	443	508	3181	2738	0.0222859
CONS	05D	NHS East Staffordshire CCG	2014	AF004	137303	2347	176	213	1053	877	0.0170936
CONS	09L	NHS East Surrey CCG	2014	AF004	177776	3219	214	171	1605	1391	0.0181071
CONS	09F	NHS Eastbourne, Hailsham and Seaford CCG	2014	AF004	190780	5420	473	268	2909	2436	0.0284097
CONS	01C	NHS Eastern Cheshire CCG	2014	AF004	205181	4592	325	286	2208	1883	0.0223802
CONS	07X	NHS Enfield CCG	2014	AF004	320186	3424	278	355	1804	1526	0.0106938
CONS	03X	NHS Erewash CCG	2014	AF004	97258	1799	146	139	851	705	0.0184972
CONS	10K	NHS Fareham and Gosport CCG	2014	AF004	201595	3963	296	294	1972	1676	0.0196582
CONS	02M	NHS Fylde & Wyre CCG	2014	AF004	150710	3718	285	292	1790	1505	0.0246699
CONS	00F	NHS Gateshead CCG	2014	AF004	207011	3697	263	302	1936	1673	0.017859
CONS	11M	NHS Gloucestershire CCG	2014	AF004	632423	12552	800	772	6017	5217	0.0198475
CONS	06M	NHS Great Yarmouth & Waveney CCG	2014	AF004	235077	4827	477	369	2392	1915	0.0205337
CONS	03A	NHS Greater Huddersfield CCG	2014	AF004	243649	3623	246	320	1601	1355	0.0148698
CONS	01E	NHS Greater Preston CCG	2014	AF004	210337	3227	267	222	1441	1174	0.015342
CONS	08A	NHS Greenwich CCG	2014	AF004	282218	2552	232	298	1291	1059	0.00904265
CONS	09N	NHS Guildford and Waverley CCG	2014	AF004	221936	4109	290	209	2102	1812	0.0185143
CONS	01F	NHS Halton CCG	2014	AF004	127279	2336	215	180	1184	969	0.0183534
CONS	03D	NHS Hambleton, Richmondshire and Whitby CCG	2014	AF004	142537	3396	147	159	1610	1463	0.0238254
CONS	08C	NHS Hammersmith and Fulham CCG	2014	AF004	205664	1839	119	139	795	676	0.00894177
CONS	03Y	NHS Hardwick CCG	2014	AF004	102451	2014	93	171	987	894	0.0196582
CONS	08D	NHS Haringey CCG	2014	AF004	288081	2065	166	209	983	817	0.00716812
CONS	03E	NHS Harrogate and Rural District CCG	2014	AF004	161326	3537	255	272	1550	1295	0.0219246
CONS	08E	NHS Harrow CCG	2014	AF004	251666	3038	304	289	1514	1210	0.0120716
CONS	00K	NHS Hartlepool and Stockton-on-Tees CCG	2014	AF004	293700	5477	350	420	2505	2155	0.0186483
CONS	09P	NHS Hastings & Rother CCG	2014	AF004	185204	4446	297	323	2282	1985	0.024006
CONS	08F	NHS Havering CCG	2014	AF004	261141	3895	290	345	1935	1645	0.0149153
CONS	05F	NHS Herefordshire CCG	2014	AF004	183098	3964	280	238	2118	1838	0.0216496
CONS	06N	NHS Herts Valleys CCG	2014	AF004	624452	9541	829	666	4786	3957	0.015279
CONS	01D	NHS Heywood, Middleton & Rochdale CCG	2014	AF004	223939	3035	276	175	1644	1368	0.0135528
CONS	99K	NHS High Weald Lewes Havens CCG	2014	AF004	167974	3610	191	228	1532	1341	0.0214914
CONS	08G	NHS Hillingdon CCG	2014	AF004	299831	3538	318	270	1733	1415	0.0118
CONS	09X	NHS Horsham and Mid Sussex CCG	2014	AF004	231404	4339	300	351	1961	1661	0.0187508
CONS	07Y	NHS Hounslow CCG	2014	AF004	300066	2685	166	220	1158	992	0.00894803
CONS	03F	NHS Hull CCG	2014	AF004	290393	3885	308	249	1850	1542	0.0133784
CONS	06L	NHS Ipswich and East Suffolk CCG	2014	AF004	396958	8147	530	414	3652	3122	0.0205236
CONS	10L	NHS Isle of Wight CCG	2014	AF004	141890	3058	242	331	1597	1355	0.0215519
CONS	08H	NHS Islington CCG	2014	AF004	233797	1960	184	212	917	733	0.00838334
CONS	11N	NHS Kernow CCG	2014	AF004	553146	12251	695	718	5390	4695	0.0221479
CONS	08J	NHS Kingston CCG	2014	AF004	199122	2209	220	200	1091	871	0.0110937
CONS	01J	NHS Knowsley CCG	2014	AF004	161006	2613	175	245	1331	1156	0.0162292
CONS	08K	NHS Lambeth CCG	2014	AF004	378410	2471	198	198	1204	1006	0.00652995
CONS	01K	NHS Lancashire North CCG	2014	AF004	159155	3058	237	225	1370	1133	0.019214
CONS	02V	NHS Leeds North CCG	2014	AF004	202023	3267	244	270	1506	1262	0.0161714
CONS	03G	NHS Leeds South and East CCG	2014	AF004	268988	4039	203	404	1734	1531	0.0150155
CONS	03C	NHS Leeds West CCG	2014	AF004	367631	4922	420	325	2227	1807	0.0133884
CONS	04C	NHS Leicester City CCG	2014	AF004	381461	3501	202	282	1898	1696	0.00917787
CONS	08L	NHS Lewisham CCG	2014	AF004	310058	2350	210	212	1187	977	0.00757923
CONS	03T	NHS Lincolnshire East CCG	2014	AF004	244938	5768	405	327	2704	2299	0.0235488
CONS	04D	NHS Lincolnshire West CCG	2014	AF004	215985	4110	243	217	1963	1720	0.0190291
CONS	99A	NHS Liverpool CCG	2014	AF004	504414	8027	627	539	4287	3660	0.0159135
CONS	06P	NHS Luton CCG	2014	AF004	223266	2170	128	174	1030	902	0.00971935
CONS	04E	NHS Mansfield & Ashfield CCG	2014	AF004	188033	3126	229	245	1420	1191	0.0166247
CONS	09W	NHS Medway CCG	2014	AF004	291501	4054	253	216	2213	1960	0.0139073
CONS	08R	NHS Merton CCG	2014	AF004	217827	2325	198	147	1241	1043	0.0106736
CONS	06Q	NHS Mid Essex CCG	2014	AF004	380042	6390	406	416	2778	2372	0.0168139
CONS	04F	NHS Milton Keynes CCG	2014	AF004	279399	3138	176	249	1347	1171	0.0112312
CONS	04G	NHS Nene CCG	2014	AF004	652792	10366	595	711	4949	4354	0.0158795
CONS	04H	NHS Newark & Sherwood CCG	2014	AF004	130240	2546	122	176	1034	912	0.0195485
CONS	10M	NHS Newbury and District CCG	2014	AF004	116546	1745	145	100	888	743	0.0149726
CONS	00G	NHS Newcastle North and East CCG	2014	AF004	163290	1998	151	113	991	840	0.0122359
CONS	00H	NHS Newcastle West CCG	2014	AF004	134456	1999	149	135	1091	942	0.0148673
CONS	08M	NHS Newham CCG	2014	AF004	371622	1696	137	150	918	781	0.00456378
CONS	10N	NHS North & West Reading CCG	2014	AF004	108756	1557	136	100	804	668	0.0143165
CONS	04J	NHS North Derbyshire CCG	2014	AF004	290367	6343	487	418	3084	2597	0.0218448
CONS	00J	NHS North Durham CCG	2014	AF004	252951	4268	263	199	2238	1975	0.0168728
CONS	06T	NHS North East Essex CCG	2014	AF004	336767	6815	580	496	3344	2764	0.0202365
CONS	99M	NHS North East Hampshire and Farnham CCG	2014	AF004	221869	3335	171	208	1610	1439	0.0150314
CONS	03H	NHS North East Lincolnshire CCG	2014	AF004	168792	3276	182	193	1621	1439	0.0194085
CONS	10J	NHS North Hampshire CCG	2014	AF004	219576	3244	207	188	1515	1308	0.0147739
CONS	03J	NHS North Kirklees CCG	2014	AF004	188519	2588	158	227	1058	900	0.0137281
CONS	03K	NHS North Lincolnshire CCG	2014	AF004	170261	2978	273	137	1425	1152	0.0174908
CONS	01M	NHS North Manchester CCG	2014	AF004	199013	1905	150	94	1018	868	0.00957224
CONS	06V	NHS North Norfolk CCG	2014	AF004	169954	4696	262	369	1941	1679	0.027631
CONS	11T	NHS North Somerset CCG	2014	AF004	214828	5011	400	307	2503	2103	0.0233256
CONS	05G	NHS North Staffordshire CCG	2014	AF004	215433	4566	435	249	2423	1988	0.0211945
CONS	99C	NHS North Tyneside CCG	2014	AF004	216229	3871	323	321	1830	1507	0.0179023
CONS	09Y	NHS North West Surrey CCG	2014	AF004	361289	5781	442	405	2988	2546	0.016001
CONS	99P	NHS North, East, West Devon CCG	2014	AF004	892432	19532	1010	1410	9120	8110	0.0218863
CONS	00L	NHS Northumberland CCG	2014	AF004	322094	6774	534	553	3051	2517	0.0210311
CONS	06W	NHS Norwich CCG	2014	AF004	215174	3282	164	308	1377	1213	0.0152528
CONS	04K	NHS Nottingham City CCG	2014	AF004	360832	3861	320	389	1689	1369	0.0107003
CONS	04L	NHS Nottingham North & East CCG	2014	AF004	149009	2592	182	312	1091	909	0.0173949
CONS	04M	NHS Nottingham West CCG	2014	AF004	94418	1852	166	164	880	714	0.0196149
CONS	00Y	NHS Oldham CCG	2014	AF004	245230	2918	230	190	1453	1223	0.011899
CONS	10Q	NHS Oxfordshire CCG	2014	AF004	711075	10967	766	836	5429	4663	0.0154231
CONS	10R	NHS Portsmouth CCG	2014	AF004	218666	3247	226	311	1449	1223	0.0148491
CONS	08N	NHS Redbridge CCG	2014	AF004	298187	2693	267	192	1363	1096	0.00903125
CONS	05J	NHS Redditch and Bromsgrove CCG	2014	AF004	173152	2993	245	264	1474	1229	0.0172854
CONS	08P	NHS Richmond CCG	2014	AF004	207480	2725	207	216	1228	1021	0.0131338
CONS	03L	NHS Rotherham CCG	2014	AF004	258688	4584	397	298	2140	1743	0.0177202
CONS	04N	NHS Rushcliffe CCG	2014	AF004	123427	2325	146	232	1022	876	0.018837
CONS	01G	NHS Salford CCG	2014	AF004	258037	3983	204	307	2202	1998	0.0154358
CONS	05L	NHS Sandwell and West Birmingham CCG	2014	AF004	549398	6121	489	373	3221	2732	0.0111413
CONS	03M	NHS Scarborough and Ryedale CCG	2014	AF004	118645	2876	148	216	1227	1079	0.0242404
CONS	03N	NHS Sheffield CCG	2014	AF004	586399	10022	699	724	4993	4294	0.0170908
CONS	05N	NHS Shropshire CCG	2014	AF004	302364	6681	458	541	3096	2638	0.0220959
CONS	10T	NHS Slough CCG	2014	AF004	150532	1182	108	68	636	528	0.00785215
CONS	05P	NHS Solihull CCG	2014	AF004	241188	4415	366	343	2045	1679	0.0183052
CONS	11X	NHS Somerset CCG	2014	AF004	556723	12763	992	431	6423	5431	0.0229252
CONS	01R	NHS South Cheshire CCG	2014	AF004	178377	3658	237	309	1823	1586	0.0205071
CONS	99Q	NHS South Devon and Torbay CCG	2014	AF004	275872	7236	544	302	3548	3004	0.0262296
CONS	05Q	NHS South East Staffs and Seisdon Peninsula CCG	2014	AF004	214085	3990	357	221	1907	1550	0.0186375
CONS	10V	NHS South Eastern Hampshire CCG	2014	AF004	210793	4446	340	360	2234	1894	0.0210918
CONS	12A	NHS South Gloucestershire CCG	2014	AF004	263235	4762	362	263	2519	2157	0.0180903
CONS	10A	NHS South Kent Coast CCG	2014	AF004	198899	4517	330	302	2230	1900	0.02271
CONS	99D	NHS South Lincolnshire CCG	2014	AF004	161760	3428	231	249	1748	1517	0.0211919
CONS	01N	NHS South Manchester CCG	2014	AF004	165146	2095	150	126	1053	903	0.0126857
CONS	06Y	NHS South Norfolk CCG	2014	AF004	230986	4899	360	477	2185	1825	0.0212091
CONS	10W	NHS South Reading CCG	2014	AF004	137344	1164	105	72	650	545	0.00847507
CONS	01T	NHS South Sefton CCG	2014	AF004	147634	3016	245	247	1610	1365	0.0204289
CONS	00M	NHS South Tees CCG	2014	AF004	291489	5005	284	250	2435	2151	0.0171705
CONS	00N	NHS South Tyneside CCG	2014	AF004	154177	2888	192	269	1538	1346	0.0187317
CONS	05R	NHS South Warwickshire CCG	2014	AF004	275457	5526	416	457	2714	2298	0.0200612
CONS	04Q	NHS South West Lincolnshire CCG	2014	AF004	131412	2744	142	156	1316	1174	0.0208809
CONS	05T	NHS South Worcestershire CCG	2014	AF004	297973	5956	464	505	2885	2421	0.0199884
CONS	10X	NHS Southampton CCG	2014	AF004	270350	3490	216	298	1620	1404	0.0129092
CONS	99G	NHS Southend CCG	2014	AF004	184896	3151	205	202	1582	1377	0.017042
CONS	04R	NHS Southern Derbyshire CCG	2014	AF004	540638	9037	617	860	4008	3391	0.0167154
CONS	01V	NHS Southport and Formby CCG	2014	AF004	123071	2827	256	199	1377	1121	0.0229705
CONS	08Q	NHS Southwark CCG	2014	AF004	309110	2105	173	154	1048	875	0.00680987
CONS	01X	NHS St Helens CCG	2014	AF004	190541	3550	282	235	1828	1546	0.0186312
CONS	05V	NHS Stafford and Surrounds CCG	2014	AF004	145568	2969	274	188	1447	1173	0.020396
CONS	01W	NHS Stockport CCG	2014	AF004	303259	5732	441	287	2958	2517	0.0189013
CONS	05W	NHS Stoke on Trent CCG	2014	AF004	283893	4908	408	339	2603	2195	0.0172882
CONS	00P	NHS Sunderland CCG	2014	AF004	283436	5208	462	372	2832	2370	0.0183745
CONS	99H	NHS Surrey Downs CCG	2014	AF004	300737	5318	298	273	2439	2141	0.0176832
CONS	10C	NHS Surrey Heath CCG	2014	AF004	93850	1483	94	57	740	646	0.0158018
CONS	08T	NHS Sutton CCG	2014	AF004	188556	2395	154	113	1276	1122	0.0127018
CONS	10D	NHS Swale CCG	2014	AF004	108243	1651	124	88	871	747	0.0152527
CONS	12D	NHS Swindon CCG	2014	AF004	229351	3335	193	233	1611	1418	0.014541
CONS	01Y	NHS Tameside and Glossop CCG	2014	AF004	242755	3849	282	205	2048	1766	0.0158555
CONS	05X	NHS Telford & Wrekin CCG	2014	AF004	177488	2663	150	168	1193	1043	0.0150038
CONS	10E	NHS Thanet CCG	2014	AF004	143193	2912	254	171	1559	1305	0.0203362
CONS	07G	NHS Thurrock CCG	2014	AF004	168576	2096	163	148	1003	840	0.0124336
CONS	08V	NHS Tower Hamlets CCG	2014	AF004	294485	1524	103	139	790	687	0.00517514
CONS	02A	NHS Trafford CCG	2014	AF004	237854	4094	346	256	2141	1795	0.0172122
CONS	03Q	NHS Vale of York CCG	2014	AF004	351090	6528	409	443	2914	2505	0.0185935
CONS	02D	NHS Vale Royal CCG	2014	AF004	102934	1984	106	167	945	839	0.0192745
CONS	03R	NHS Wakefield CCG	2014	AF004	361025	6409	409	388	2934	2525	0.0177522
CONS	05Y	NHS Walsall CCG	2014	AF004	276296	4505	357	264	2537	2180	0.016305
CONS	08W	NHS Waltham Forest CCG	2014	AF004	298336	2266	193	160	1072	879	0.00759546
CONS	08X	NHS Wandsworth CCG	2014	AF004	375742	2828	207	221	1385	1178	0.00752644
CONS	02E	NHS Warrington CCG	2014	AF004	212955	3497	255	249	1568	1313	0.0164213
CONS	05H	NHS Warwickshire North CCG	2014	AF004	181440	2919	219	216	1530	1311	0.016088
CONS	02F	NHS West Cheshire CCG	2014	AF004	258389	5360	434	384	2658	2224	0.0207439
CONS	07H	NHS West Essex CCG	2014	AF004	298767	4872	427	228	2480	2053	0.016307
CONS	11A	NHS West Hampshire CCG	2014	AF004	547656	10961	528	736	4946	4418	0.0200144
CONS	99J	NHS West Kent CCG	2014	AF004	475717	9112	632	591	4636	4004	0.0191542
CONS	02G	NHS West Lancashire CCG	2014	AF004	112122	2103	181	176	1017	836	0.0187564
CONS	04V	NHS West Leicestershire CCG	2014	AF004	375234	6501	392	512	3163	2771	0.0173252
CONS	08Y	NHS West London (Kensington and Chelsea, Queen's Park and Paddington) CCG	2014	AF004	239062	2344	150	194	979	829	0.00980499
CONS	07J	NHS West Norfolk CCG	2014	AF004	170314	4451	342	336	2017	1675	0.0261341
CONS	07K	NHS West Suffolk CCG	2014	AF004	243102	4565	301	355	2024	1723	0.0187781
CONS	02H	NHS Wigan Borough CCG	2014	AF004	322337	5897	430	339	3005	2575	0.0182945
CONS	99N	NHS Wiltshire CCG	2014	AF004	483086	9956	522	716	4446	3924	0.0206092
CONS	11C	NHS Windsor, Ascot and Maidenhead CCG	2014	AF004	155430	2443	187	183	1169	982	0.0157177
CONS	12F	NHS Wirral CCG	2014	AF004	333087	7368	512	521	3734	3222	0.0221203
CONS	11D	NHS Wokingham CCG	2014	AF004	158339	2413	161	147	1169	1008	0.0152395
CONS	06A	NHS Wolverhampton CCG	2014	AF004	264644	4099	427	339	2193	1766	0.0154887
CONS	06D	NHS Wyre Forest CCG	2014	AF004	113229	2472	195	229	1271	1076	0.0218319

## Sheet: QOF-AF007
QoF Data - AF007 - In those patients with atrial fibrillation with a record of a CHA2DS2-VASc score of 2 or more, the percentage of patients who are currently treated with anticoagulation therapy - ( 2015)
National Level
Org Type	Org Code	Org Name	QoF Year	QoF Measure	Number of patients registered at GP Practice	Number patients registered at the GP practice with AF	Total patients with CHA2DS2-VASc score of 2 or more not on anti-coagulation therapy	Total patients who are excepted from the AF004 Measure	Total patients with CHA2DS2-VASc score of 2 or more who should be on anti-coagulation therapy	Total patients with CHA2DS2-VASc score of 2 or more on anti-coagulation therapy	AF Prevalence
CTRY	ENG	National	2015	AF007	57544648	983254	96137	81650	722287	626150	0.0170868
Org Type	Org Code	Org Name	QoF Year	QoF Measure	Number of patients registered at GP Practice	Number patients registered at the GP practice with AF	Total patients with CHA2DS2-VASc score of 2 or more not on anti-coagulation therapy	Total patients who are excepted from the AF004 Measure	Total patients with CHA2DS2-VASc score of 2 or more who should be on anti-coagulation therapy	Total patients with CHA2DS2-VASc score of 2 or more on anti-coagulation therapy	AF Prevalence
CONS	02N	NHS Airedale, Wharfedale and Craven CCG	2015	AF007	158139	3581	298	457	2454	2156	0.0226446
CONS	09C	NHS Ashford CCG	2015	AF007	128891	3135	385	159	2269	1884	0.0243229
CONS	10Y	NHS Aylesbury Vale CCG	2015	AF007	208721	3943	293	355	2897	2604	0.0188912
CONS	07L	NHS Barking & Dagenham CCG	2015	AF007	207968	1696	190	123	1261	1071	0.0081551
CONS	07M	NHS Barnet CCG	2015	AF007	403060	5054	627	535	3723	3096	0.0125391
CONS	02P	NHS Barnsley CCG	2015	AF007	256398	4639	276	518	3277	3001	0.018093
CONS	99E	NHS Basildon and Brentwood CCG	2015	AF007	274268	4572	481	413	3409	2928	0.0166698
CONS	02Q	NHS Bassetlaw CCG	2015	AF007	110758	2538	207	138	1923	1716	0.0229148
CONS	11E	NHS Bath and North East Somerset CCG	2015	AF007	203909	3925	341	306	2948	2607	0.0192488
CONS	06F	NHS Bedfordshire CCG	2015	AF007	466465	7636	842	553	5738	4896	0.0163699
CONS	07N	NHS Bexley CCG	2015	AF007	234253	3743	423	330	2787	2364	0.0159785
CONS	13P	NHS Birmingham CrossCity CCG	2015	AF007	712294	9974	1082	1112	7229	6147	0.0140026
CONS	04X	NHS Birmingham South and Central CCG	2015	AF007	305721	3130	318	378	2312	1994	0.0102381
CONS	00Q	NHS Blackburn with Darwen CCG	2015	AF007	172036	2293	254	222	1678	1424	0.0133286
CONS	00R	NHS Blackpool CCG	2015	AF007	171686	3738	487	296	2872	2385	0.0217723
CONS	00T	NHS Bolton CCG	2015	AF007	302844	4559	404	214	3443	3039	0.015054
CONS	10G	NHS Bracknell and Ascot CCG	2015	AF007	140250	1973	177	153	1388	1211	0.0140677
CONS	02W	NHS Bradford City CCG	2015	AF007	123415	522	46	75	360	314	0.00422963
CONS	02R	NHS Bradford Districts CCG	2015	AF007	335846	4955	324	551	3725	3401	0.0147538
CONS	07P	NHS Brent CCG	2015	AF007	369166	2746	344	375	1891	1547	0.00743839
CONS	09D	NHS Brighton & Hove CCG	2015	AF007	310702	4073	381	564	2626	2245	0.013109
CONS	11H	NHS Bristol CCG	2015	AF007	497549	6990	673	497	5102	4429	0.0140489
CONS	07Q	NHS Bromley CCG	2015	AF007	341580	6048	628	513	4384	3756	0.017706
CONS	00V	NHS Bury CCG	2015	AF007	200344	3027	79	258	2114	2035	0.015109
CONS	02T	NHS Calderdale CCG	2015	AF007	218499	3413	389	255	2507	2118	0.0156202
CONS	06H	NHS Cambridgeshire and Peterborough CCG	2015	AF007	933265	14492	1377	1452	10207	8830	0.0155283
CONS	07R	NHS Camden CCG	2015	AF007	256367	2440	266	333	1696	1430	0.00951761
CONS	04Y	NHS Cannock Chase CCG	2015	AF007	131790	2498	275	171	1876	1601	0.0189544
CONS	09E	NHS Canterbury and Coastal CCG	2015	AF007	220229	4744	483	415	3552	3069	0.0215412
CONS	99F	NHS Castle Point and Rochford CCG	2015	AF007	183676	3664	351	184	2872	2521	0.0199482
CONS	09A	NHS Central London (Westminster) CCG	2015	AF007	212317	2217	312	106	1642	1330	0.0104419
CONS	00W	NHS Central Manchester CCG	2015	AF007	229626	1700	152	147	1233	1081	0.00740334
CONS	10H	NHS Chiltern CCG	2015	AF007	338363	6339	362	426	4783	4421	0.0187343
CONS	00X	NHS Chorley and South Ribble CCG	2015	AF007	179785	3468	410	359	2437	2027	0.0192897
CONS	07T	NHS City and Hackney CCG	2015	AF007	302400	2026	47	330	1274	1227	0.00669974
CONS	09G	NHS Coastal West Sussex CCG	2015	AF007	511265	12681	1635	1031	9522	7887	0.0248032
CONS	03V	NHS Corby CCG	2015	AF007	75227	1097	71	50	833	762	0.0145825
CONS	05A	NHS Coventry and Rugby CCG	2015	AF007	493962	6677	809	660	4799	3990	0.0135172
CONS	09H	NHS Crawley CCG	2015	AF007	130198	1790	189	144	1312	1123	0.0137483
CONS	07V	NHS Croydon CCG	2015	AF007	401591	4152	514	401	2965	2451	0.0103389
CONS	01H	NHS Cumbria CCG	2015	AF007	521756	11577	1281	1225	8300	7019	0.0221885
CONS	00C	NHS Darlington CCG	2015	AF007	107404	2097	153	166	1573	1420	0.0195244
CONS	09J	NHS Dartford, Gravesham and Swanley CCG	2015	AF007	250725	4318	433	224	3279	2846	0.0172221
CONS	02X	NHS Doncaster CCG	2015	AF007	314837	6265	517	338	4765	4248	0.0198992
CONS	11J	NHS Dorset CCG	2015	AF007	789684	20088	2238	1817	14745	12507	0.025438
CONS	05C	NHS Dudley CCG	2015	AF007	315825	6795	631	319	5197	4566	0.0215151
CONS	00D	NHS Durham Dales, Easington and Sedgefield CCG	2015	AF007	289627	5771	455	337	4480	4025	0.0199256
CONS	07W	NHS Ealing CCG	2015	AF007	426086	4208	431	358	2920	2489	0.00987594
CONS	06K	NHS East and North Hertfordshire CCG	2015	AF007	588544	9802	1040	646	7254	6214	0.0166547
CONS	01A	NHS East Lancashire CCG	2015	AF007	375488	6300	771	674	4544	3773	0.0167782
CONS	03W	NHS East Leicestershire and Rutland CCG	2015	AF007	325032	6897	490	592	5068	4578	0.0212194
CONS	02Y	NHS East Riding of Yorkshire CCG	2015	AF007	301381	7084	655	697	5089	4434	0.0235051
CONS	05D	NHS East Staffordshire CCG	2015	AF007	138937	2514	235	261	1808	1573	0.0180945
CONS	09L	NHS East Surrey CCG	2015	AF007	179822	3499	396	263	2537	2141	0.0194581
CONS	09F	NHS Eastbourne, Hailsham and Seaford CCG	2015	AF007	193281	5820	694	355	4438	3744	0.0301116
CONS	01C	NHS Eastern Cheshire CCG	2015	AF007	206233	4788	436	423	3427	2991	0.0232165
CONS	07X	NHS Enfield CCG	2015	AF007	325957	3580	409	373	2610	2201	0.010983
CONS	03X	NHS Erewash CCG	2015	AF007	97361	1852	157	128	1432	1275	0.019022
CONS	10K	NHS Fareham and Gosport CCG	2015	AF007	203206	4280	512	356	3140	2628	0.0210624
CONS	02M	NHS Fylde & Wyre CCG	2015	AF007	150877	3859	239	529	2740	2501	0.0255771
CONS	11M	NHS Gloucestershire CCG	2015	AF007	634015	13388	992	984	9989	8997	0.0211162
CONS	06M	NHS Great Yarmouth & Waveney CCG	2015	AF007	237175	5110	628	546	3548	2920	0.0215453
CONS	03A	NHS Greater Huddersfield CCG	2015	AF007	244728	3832	472	320	2777	2305	0.0156582
CONS	01E	NHS Greater Preston CCG	2015	AF007	211855	3485	425	317	2548	2123	0.0164499
CONS	08A	NHS Greenwich CCG	2015	AF007	282837	2670	298	329	1788	1490	0.00944007
CONS	09N	NHS Guildford and Waverley CCG	2015	AF007	222514	4408	394	313	3301	2907	0.01981
CONS	01F	NHS Halton CCG	2015	AF007	130147	2527	177	277	1839	1662	0.0194165
CONS	03D	NHS Hambleton, Richmondshire and Whitby CCG	2015	AF007	143400	3619	279	209	2785	2506	0.0252371
CONS	08C	NHS Hammersmith and Fulham CCG	2015	AF007	209683	1963	202	145	1328	1126	0.00936175
CONS	03Y	NHS Hardwick CCG	2015	AF007	102691	2131	133	181	1621	1488	0.0207516
CONS	08D	NHS Haringey CCG	2015	AF007	306275	2343	305	236	1633	1328	0.00764999
CONS	03E	NHS Harrogate and Rural District CCG	2015	AF007	161282	3740	363	345	2731	2368	0.0231892
CONS	08E	NHS Harrow CCG	2015	AF007	260582	3204	468	361	2315	1847	0.0122956
CONS	00K	NHS Hartlepool and Stockton-on-Tees CCG	2015	AF007	294121	5680	665	432	4252	3587	0.0193118
CONS	09P	NHS Hastings & Rother CCG	2015	AF007	178463	4902	591	335	3801	3210	0.0274679
CONS	08F	NHS Havering CCG	2015	AF007	271977	4244	444	416	3047	2603	0.0156043
CONS	05F	NHS Herefordshire CCG	2015	AF007	184716	4198	365	309	3202	2837	0.0227268
CONS	06N	NHS Herts Valleys CCG	2015	AF007	633456	10370	932	863	7581	6649	0.0163705
CONS	01D	NHS Heywood, Middleton & Rochdale CCG	2015	AF007	228004	3195	327	204	2409	2082	0.0140129
CONS	99K	NHS High Weald Lewes Havens CCG	2015	AF007	168542	3866	366	332	2812	2446	0.0229379
CONS	08G	NHS Hillingdon CCG	2015	AF007	304147	3837	518	368	2823	2305	0.0126156
CONS	09X	NHS Horsham and Mid Sussex CCG	2015	AF007	235173	4650	514	421	3361	2847	0.0197727
CONS	07Y	NHS Hounslow CCG	2015	AF007	304686	2916	340	203	2148	1808	0.00957051
CONS	03F	NHS Hull CCG	2015	AF007	293598	4052	500	256	3038	2538	0.0138012
CONS	06L	NHS Ipswich and East Suffolk CCG	2015	AF007	400880	8540	814	582	6328	5514	0.0213031
CONS	10L	NHS Isle of Wight CCG	2015	AF007	142825	3205	346	350	2279	1933	0.02244
CONS	08H	NHS Islington CCG	2015	AF007	238794	2046	256	278	1312	1056	0.00856805
CONS	11N	NHS Kernow CCG	2015	AF007	559651	12875	1113	886	9202	8089	0.0230054
CONS	08J	NHS Kingston CCG	2015	AF007	202397	2301	285	222	1566	1281	0.0113687
CONS	01J	NHS Knowsley CCG	2015	AF007	162482	2840	262	213	2145	1883	0.0174789
CONS	08K	NHS Lambeth CCG	2015	AF007	389875	2568	231	249	1774	1543	0.00658673
CONS	01K	NHS Lancashire North CCG	2015	AF007	159537	3233	423	288	2382	1959	0.0202649
CONS	02V	NHS Leeds North CCG	2015	AF007	212390	3368	172	467	2266	2094	0.0158576
CONS	03G	NHS Leeds South and East CCG	2015	AF007	272572	4129	499	380	3042	2543	0.0151483
CONS	03C	NHS Leeds West CCG	2015	AF007	370758	5064	533	439	3662	3129	0.0136585
CONS	04C	NHS Leicester City CCG	2015	AF007	391159	3670	276	279	2844	2568	0.00938237
CONS	08L	NHS Lewisham CCG	2015	AF007	316479	2522	354	232	1799	1445	0.00796893
CONS	03T	NHS Lincolnshire East CCG	2015	AF007	246043	6058	691	259	4762	4071	0.0246217
CONS	04D	NHS Lincolnshire West CCG	2015	AF007	235089	4455	345	217	3420	3075	0.0189503
CONS	99A	NHS Liverpool CCG	2015	AF007	512579	8604	639	840	6218	5579	0.0167857
CONS	06P	NHS Luton CCG	2015	AF007	228419	2311	252	165	1737	1485	0.0101174
CONS	04E	NHS Mansfield & Ashfield CCG	2015	AF007	190354	3296	236	330	2356	2120	0.0173151
CONS	09W	NHS Medway CCG	2015	AF007	295340	4320	389	232	3218	2829	0.0146272
CONS	08R	NHS Merton CCG	2015	AF007	221695	2341	261	160	1692	1431	0.0105596
CONS	06Q	NHS Mid Essex CCG	2015	AF007	384666	6714	732	485	5024	4292	0.0174541
CONS	04F	NHS Milton Keynes CCG	2015	AF007	285030	3290	301	242	2374	2073	0.0115426
CONS	04G	NHS Nene CCG	2015	AF007	664798	11058	888	774	8373	7485	0.0166336
CONS	04H	NHS Newark & Sherwood CCG	2015	AF007	131955	2823	191	248	2033	1842	0.0213937
CONS	10M	NHS Newbury and District CCG	2015	AF007	117634	1939	168	154	1377	1209	0.0164833
CONS	13T	NHS Newcastle Gateshead CCG	2015	AF007	513212	8075	733	721	6024	5291	0.0157342
CONS	08M	NHS Newham CCG	2015	AF007	375291	1812	190	144	1353	1163	0.00482825
CONS	10N	NHS North & West Reading CCG	2015	AF007	109686	1712	169	142	1278	1109	0.0156082
CONS	04J	NHS North Derbyshire CCG	2015	AF007	291518	6747	531	466	5073	4542	0.0231444
CONS	00J	NHS North Durham CCG	2015	AF007	254263	4542	385	233	3515	3130	0.0178634
CONS	06T	NHS North East Essex CCG	2015	AF007	350614	7299	924	621	5450	4526	0.0208178
CONS	99M	NHS North East Hampshire and Farnham CCG	2015	AF007	224483	3734	311	251	2759	2448	0.0166338
CONS	03H	NHS North East Lincolnshire CCG	2015	AF007	168796	3425	268	296	2564	2296	0.0202908
CONS	10J	NHS North Hampshire CCG	2015	AF007	222465	3550	329	242	2592	2263	0.0159576
CONS	03J	NHS North Kirklees CCG	2015	AF007	190456	2733	332	217	2020	1688	0.0143498
CONS	03K	NHS North Lincolnshire CCG	2015	AF007	171905	3069	331	181	2298	1967	0.0178529
CONS	01M	NHS North Manchester CCG	2015	AF007	206140	2048	193	143	1560	1367	0.009935
CONS	06V	NHS North Norfolk CCG	2015	AF007	171330	4962	515	535	3594	3079	0.0289617
CONS	11T	NHS North Somerset CCG	2015	AF007	216364	5396	525	475	4022	3497	0.0249395
CONS	05G	NHS North Staffordshire CCG	2015	AF007	216199	4773	530	355	3612	3082	0.0220769
CONS	99C	NHS North Tyneside CCG	2015	AF007	217000	4128	443	448	2947	2504	0.019023
CONS	09Y	NHS North West Surrey CCG	2015	AF007	366753	6180	694	458	4582	3888	0.0168506
CONS	99P	NHS North, East, West Devon CCG	2015	AF007	909866	20436	1712	1587	15123	13411	0.0224605
CONS	00L	NHS Northumberland CCG	2015	AF007	322499	7287	922	712	5188	4266	0.0225954
CONS	06W	NHS Norwich CCG	2015	AF007	217292	3396	319	278	2523	2204	0.0156287
CONS	04K	NHS Nottingham City CCG	2015	AF007	365599	4033	383	478	2722	2339	0.0110312
CONS	04L	NHS Nottingham North & East CCG	2015	AF007	150741	2722	225	328	1868	1643	0.0180575
CONS	04M	NHS Nottingham West CCG	2015	AF007	94009	1907	203	211	1376	1173	0.0202853
CONS	00Y	NHS Oldham CCG	2015	AF007	249227	3224	340	173	2486	2146	0.012936
CONS	10Q	NHS Oxfordshire CCG	2015	AF007	716628	11805	1091	1153	8408	7317	0.016473
CONS	10R	NHS Portsmouth CCG	2015	AF007	223124	3458	383	343	2471	2088	0.0154981
CONS	08N	NHS Redbridge CCG	2015	AF007	296474	2718	378	167	2054	1676	0.00916775
CONS	05J	NHS Redditch and Bromsgrove CCG	2015	AF007	174921	3188	360	281	2351	1991	0.0182254
CONS	08P	NHS Richmond CCG	2015	AF007	211353	2810	259	231	1926	1667	0.0132953
CONS	03L	NHS Rotherham CCG	2015	AF007	259458	4886	475	458	3517	3042	0.0188316
CONS	04N	NHS Rushcliffe CCG	2015	AF007	124481	2456	42	400	1595	1553	0.0197299
CONS	01G	NHS Salford CCG	2015	AF007	263478	4169	363	232	3207	2844	0.015823
CONS	05L	NHS Sandwell and West Birmingham CCG	2015	AF007	567484	6362	672	420	4908	4236	0.0112109
CONS	03M	NHS Scarborough and Ryedale CCG	2015	AF007	118797	3027	222	272	2205	1983	0.0254804
CONS	03N	NHS Sheffield CCG	2015	AF007	590428	10205	956	778	7779	6823	0.0172841
CONS	05N	NHS Shropshire CCG	2015	AF007	304859	7201	718	725	5289	4571	0.0236208
CONS	10T	NHS Slough CCG	2015	AF007	153580	1241	99	107	911	812	0.00808048
CONS	05P	NHS Solihull CCG	2015	AF007	243996	4616	450	423	3372	2922	0.0189183
CONS	11X	NHS Somerset CCG	2015	AF007	561912	13904	1578	594	10004	8426	0.0247441
CONS	01R	NHS South Cheshire CCG	2015	AF007	180825	3971	403	329	2899	2496	0.0219605
CONS	99Q	NHS South Devon and Torbay CCG	2015	AF007	287976	7757	748	513	5763	5015	0.0269363
CONS	05Q	NHS South East Staffs and Seisdon Peninsula CCG	2015	AF007	216951	4270	423	364	3122	2699	0.0196819
CONS	10V	NHS South Eastern Hampshire CCG	2015	AF007	212438	4856	478	485	3559	3081	0.0228584
CONS	12A	NHS South Gloucestershire CCG	2015	AF007	265088	5190	514	350	3897	3383	0.0195784
CONS	10A	NHS South Kent Coast CCG	2015	AF007	201582	4914	506	355	3665	3159	0.0243772
CONS	99D	NHS South Lincolnshire CCG	2015	AF007	163991	3704	203	313	2795	2592	0.0225866
CONS	01N	NHS South Manchester CCG	2015	AF007	173189	2184	254	149	1638	1384	0.0126105
CONS	06Y	NHS South Norfolk CCG	2015	AF007	231373	5067	469	470	3683	3214	0.0218997
CONS	10W	NHS South Reading CCG	2015	AF007	140413	1244	104	119	928	824	0.00885958
CONS	01T	NHS South Sefton CCG	2015	AF007	154590	3269	367	281	2446	2079	0.0211463
CONS	00M	NHS South Tees CCG	2015	AF007	294022	5258	513	265	4043	3530	0.017883
CONS	00N	NHS South Tyneside CCG	2015	AF007	155694	3065	217	291	2249	2032	0.0196861
CONS	05R	NHS South Warwickshire CCG	2015	AF007	278185	5934	666	540	4358	3692	0.0213311
CONS	04Q	NHS South West Lincolnshire CCG	2015	AF007	132332	2918	289	137	2271	1982	0.0220506
CONS	05T	NHS South Worcestershire CCG	2015	AF007	303036	6444	397	720	4583	4186	0.0212648
CONS	10X	NHS Southampton CCG	2015	AF007	276414	3642	326	322	2597	2271	0.0131759
CONS	99G	NHS Southend CCG	2015	AF007	185603	3234	281	275	2375	2094	0.0174243
CONS	04R	NHS Southern Derbyshire CCG	2015	AF007	534620	9383	876	981	6751	5875	0.0175508
CONS	01V	NHS Southport and Formby CCG	2015	AF007	123842	3117	369	230	2366	1997	0.0251692
CONS	08Q	NHS Southwark CCG	2015	AF007	316091	2262	251	193	1598	1347	0.00715617
CONS	01X	NHS St Helens CCG	2015	AF007	195523	4019	488	254	3083	2595	0.0205551
CONS	05V	NHS Stafford and Surrounds CCG	2015	AF007	146911	3189	375	204	2448	2073	0.021707
CONS	01W	NHS Stockport CCG	2015	AF007	307303	6001	583	381	4255	3672	0.019528
CONS	05W	NHS Stoke on Trent CCG	2015	AF007	286445	5126	494	407	3880	3386	0.0178952
CONS	00P	NHS Sunderland CCG	2015	AF007	283864	5408	521	396	4183	3662	0.0190514
CONS	99H	NHS Surrey Downs CCG	2015	AF007	303434	5698	495	367	4174	3679	0.0187784
CONS	10C	NHS Surrey Heath CCG	2015	AF007	95292	1644	115	585	970	855	0.0172522
CONS	08T	NHS Sutton CCG	2015	AF007	190448	2657	254	130	2043	1789	0.0139513
CONS	10D	NHS Swale CCG	2015	AF007	110437	1798	171	128	1382	1211	0.0162808
CONS	12D	NHS Swindon CCG	2015	AF007	230844	3476	343	253	2575	2232	0.0150578
CONS	01Y	NHS Tameside and Glossop CCG	2015	AF007	244777	4014	405	228	3087	2682	0.0163986
CONS	05X	NHS Telford & Wrekin CCG	2015	AF007	180701	2826	240	241	2038	1798	0.0156391
CONS	10E	NHS Thanet CCG	2015	AF007	143737	3156	341	291	2362	2021	0.0219568
CONS	07G	NHS Thurrock CCG	2015	AF007	171496	2122	247	174	1546	1299	0.0123735
CONS	08V	NHS Tower Hamlets CCG	2015	AF007	300382	1600	143	121	1123	980	0.00532655
CONS	02A	NHS Trafford CCG	2015	AF007	238397	4329	430	371	3201	2771	0.0181588
CONS	03Q	NHS Vale of York CCG	2015	AF007	350723	6958	675	534	4986	4311	0.019839
CONS	02D	NHS Vale Royal CCG	2015	AF007	104055	2191	200	161	1625	1425	0.0210562
CONS	03R	NHS Wakefield CCG	2015	AF007	364553	6684	628	471	4939	4311	0.0183348
CONS	05Y	NHS Walsall CCG	2015	AF007	277612	4842	462	355	3801	3339	0.0174416
CONS	08W	NHS Waltham Forest CCG	2015	AF007	301753	2372	268	196	1713	1445	0.00786073
CONS	08X	NHS Wandsworth CCG	2015	AF007	386569	2983	322	272	2110	1788	0.0077166
CONS	02E	NHS Warrington CCG	2015	AF007	201299	3523	398	288	2634	2236	0.0175013
CONS	05H	NHS Warwickshire North CCG	2015	AF007	187281	3258	325	226	2223	1898	0.0173963
CONS	02F	NHS West Cheshire CCG	2015	AF007	259893	5863	561	521	4241	3680	0.0225593
CONS	07H	NHS West Essex CCG	2015	AF007	304900	5230	513	333	3841	3328	0.0171532
CONS	11A	NHS West Hampshire CCG	2015	AF007	553237	12087	1030	843	9029	7999	0.0218478
CONS	99J	NHS West Kent CCG	2015	AF007	479183	9649	534	846	6939	6405	0.0201364
CONS	02G	NHS West Lancashire CCG	2015	AF007	112275	2279	265	214	1657	1392	0.0202984
CONS	04V	NHS West Leicestershire CCG	2015	AF007	380553	7038	500	577	5205	4705	0.0184941
CONS	08Y	NHS West London (Kensington and Chelsea, Queen's Park and Paddington) CCG	2015	AF007	242428	2460	302	167	1779	1477	0.0101473
CONS	07J	NHS West Norfolk CCG	2015	AF007	172544	4681	538	455	3489	2951	0.0271293
CONS	07K	NHS West Suffolk CCG	2015	AF007	246145	4971	432	563	3529	3097	0.0201954
CONS	02H	NHS Wigan Borough CCG	2015	AF007	323625	6379	614	381	4708	4094	0.0197111
CONS	99N	NHS Wiltshire CCG	2015	AF007	483487	10496	938	777	7870	6932	0.021709
CONS	11C	NHS Windsor, Ascot and Maidenhead CCG	2015	AF007	153741	2613	274	202	1945	1671	0.0169961
CONS	12F	NHS Wirral CCG	2015	AF007	334297	8124	812	570	6105	5293	0.0243017
CONS	11D	NHS Wokingham CCG	2015	AF007	160468	2608	270	164	1909	1639	0.0162525
CONS	06A	NHS Wolverhampton CCG	2015	AF007	270172	4229	520	418	3179	2659	0.015653
CONS	06D	NHS Wyre Forest CCG	2015	AF007	114574	2572	174	311	1841	1667	0.0224484

## Sheet: THIN modelled QOF data
Org Type	Org Code	Org Name	QoF Year	Total AF Patients (AF001)	Total AF Patients Male	Total AF Patients Female	Total AF Patients <60 years	Total AF Patients 60-69 years	Total AF Patients 70-79 years	Total AF Patients 80-89 years	Total AF Patients >90 years	Af Patients Anticoagulated (AF004 & AF007)	Af Patients Anticoagulated Male	Af Patients Anticoagulated Female	Af Patients Anticoagulated <60 years	Af Patients Anticoagulated 60-69 years	Af Patients Anticoagulated 70-79 years	Af Patients Anticoagulated 80-89 years	Af Patients Anticoagulated >90 years
CTRY	ENG	England	2013	883938	484394	399223	98623.6	158788	270592	275874	80036.2	363991	205686	158221	28579	70453.7	131177	114764	19013.2
CTRY	ENG	England	2014	926551	511608	414624	99464.3	160628	282784	295104	88548.6	380977	215686	165226	27589.1	68243.2	133901	126868	24376.6
CTRY	ENG	England	2015	983254	548719	439998	94563.5	151354	289242	327052	121043	626150	356457	269551	43528.2	107589	215481	213863	45688.2
Org Type	Org Code	Org Name	QoF Year	Total AF Patients (AF001)	Total AF Patients Male	Total AF Patients Female	Total AF Patients <60 years	Total AF Patients 60-69 years	Total AF Patients 70-79 years	Total AF Patients 80-89 years	Total AF Patients >90 years	Af Patients Anticoagulated (AF004 & AF007)	Af Patients Anticoagulated Male	Af Patients Anticoagulated Female	Af Patients Anticoagulated <60 years	Af Patients Anticoagulated 60-69 years	Af Patients Anticoagulated 70-79 years	Af Patients Anticoagulated 80-89 years	Af Patients Anticoagulated >90 years
CONS	02N	NHS Airedale, Wharfedale and Craven CCG	2013	3294	1805.1	1487.71	367.521	591.724	1008.36	1028.04	298.255	1236	698.445	537.268	97.0454	239.239	445.435	389.704	64.5629
CONS	09C	NHS Ashford CCG	2013	2750	1506.99	1242.01	306.826	494.002	841.833	858.264	248.999	1135	641.372	493.365	89.1153	219.689	409.036	357.859	59.2871
CONS	10Y	NHS Aylesbury Vale CCG	2013	3435	1882.37	1551.39	383.253	617.053	1051.53	1072.05	311.022	1370	774.167	595.515	107.566	265.176	493.726	431.953	71.5624
CONS	07L	NHS Barking & Dagenham CCG	2013	1749	958.445	789.92	195.141	314.185	535.406	545.856	158.363	804	454.328	349.485	63.1266	155.621	289.749	253.497	41.9972
CONS	07M	NHS Barnet CCG	2013	4587	2513.66	2071.68	511.785	823.995	1404.18	1431.58	415.33	1893	1069.71	822.854	148.63	366.407	682.207	596.852	98.8815
CONS	02P	NHS Barnsley CCG	2013	4285	2348.16	1935.28	478.09	769.745	1311.73	1337.33	387.985	1806	1020.54	785.037	141.799	349.567	650.854	569.421	94.337
CONS	99E	NHS Basildon and Brentwood CCG	2013	4155	2276.92	1876.57	463.586	746.392	1271.93	1296.76	376.214	1754	991.159	762.433	137.716	339.502	632.114	553.026	91.6208
CONS	02Q	NHS Bassetlaw CCG	2013	2282	1250.53	1030.64	254.61	409.932	698.568	712.203	206.624	964	544.742	419.034	75.6891	186.591	347.41	303.944	50.3549
CONS	11E	NHS Bath and North East Somerset CCG	2013	3518	1927.85	1588.87	392.514	631.963	1076.93	1097.95	318.537	1474	832.935	640.722	115.732	285.306	531.206	464.744	76.9949
CONS	06F	NHS Bedfordshire CCG	2013	6918	3791.04	3124.45	771.862	1242.73	2117.75	2159.08	626.39	2793	1578.28	1214.07	219.294	540.61	1006.55	880.617	145.893
CONS	07N	NHS Bexley CCG	2013	3477	1905.38	1570.36	387.939	624.598	1064.38	1085.16	314.825	1445	816.548	628.116	113.455	279.693	520.755	455.6	75.4801
CONS	13P	NHS Birmingham CrossCity CCG	2013	9480	5195	4281.56	1057.71	1702.96	2902.03	2958.67	858.367	3869	2186.31	1681.79	303.777	748.879	1394.33	1219.87	202.099
CONS	04X	NHS Birmingham South and Central CCG	2013	2512	1376.57	1134.52	280.271	451.248	768.976	783.985	227.449	1014	572.996	440.768	79.6149	196.269	365.43	319.708	52.9666
CONS	00Q	NHS Blackburn with Darwen CCG	2013	2049	1122.84	925.412	228.613	368.076	627.242	639.485	185.527	811	458.284	352.528	63.6762	156.976	292.272	255.704	42.3629
CONS	00R	NHS Blackpool CCG	2013	3413	1870.31	1541.45	380.799	613.101	1044.79	1065.18	309.03	1500	847.628	652.024	117.773	290.338	540.576	472.941	78.353
CONS	00T	NHS Bolton CCG	2013	4109	2251.72	1855.79	458.453	738.128	1257.85	1282.4	372.049	1859	1050.49	808.075	145.961	359.826	669.954	586.132	97.1055
CONS	10G	NHS Bracknell and Ascot CCG	2013	1708	935.977	771.403	190.567	306.82	522.855	533.06	154.651	711	401.775	309.059	55.8246	137.62	256.233	224.174	37.1393
CONS	02W	NHS Bradford City CCG	2013	463	253.722	209.11	51.6583	83.1719	141.734	144.5	41.9223	203	114.712	88.2406	15.9387	39.2925	73.158	64.0047	10.6038
CONS	02R	NHS Bradford Districts CCG	2013	4665	2556.4	2106.91	520.488	838.007	1428.05	1455.93	422.392	1900	1073.66	825.897	149.18	367.762	684.73	599.059	99.2471
CONS	07P	NHS Brent CCG	2013	2466	1351.36	1113.75	275.139	442.985	754.894	769.629	223.284	1063	600.685	462.068	83.4621	205.753	383.089	335.158	55.5262
CONS	09D	NHS Brighton & Hove CCG	2013	3848	2108.69	1737.91	429.333	691.243	1177.95	1200.95	348.417	1364	770.776	592.907	107.095	264.014	491.564	430.061	71.249
CONS	11H	NHS Bristol CCG	2013	6197	3395.93	2798.82	691.418	1113.21	1897.03	1934.06	561.107	2728	1541.55	1185.81	214.191	528.029	983.128	860.123	142.498
CONS	07Q	NHS Bromley CCG	2013	5434	2977.81	2454.22	606.288	976.147	1663.46	1695.93	492.022	2322	1312.13	1009.33	182.313	449.444	836.812	732.113	121.29
CONS	00V	NHS Bury CCG	2013	2815	1542.61	1271.37	314.078	505.678	861.731	878.55	254.884	1235	697.88	536.833	96.9668	239.045	445.075	389.388	64.5106
CONS	02T	NHS Calderdale CCG	2013	3077	1686.18	1389.7	343.31	552.743	941.934	960.319	278.607	1112	628.375	483.367	87.3094	215.237	400.747	350.607	58.0857
CONS	06H	NHS Cambridgeshire and Peterborough CCG	2013	13170	7217.11	5948.11	1469.42	2365.82	4031.61	4110.3	1192.48	4969	2807.91	2159.94	390.144	961.794	1790.75	1566.7	259.557
CONS	07R	NHS Camden CCG	2013	2310	1265.87	1043.29	257.734	414.961	707.14	720.942	209.159	884	499.535	384.259	69.4078	171.106	318.58	278.72	46.176
CONS	04Y	NHS Cannock Chase CCG	2013	2278	1248.33	1028.84	254.163	409.213	697.344	710.955	206.262	882	498.405	383.39	69.2508	170.719	317.859	278.089	46.0716
CONS	09E	NHS Canterbury and Coastal CCG	2013	4222	2313.64	1906.83	471.061	758.427	1292.44	1317.67	382.281	1704	962.905	740.699	133.791	329.824	614.095	537.261	89.009
CONS	99F	NHS Castle Point and Rochford CCG	2013	3403	1864.83	1536.93	379.683	611.305	1041.73	1062.06	308.125	1568	886.053	681.582	123.113	303.5	565.083	494.381	81.905
CONS	09A	NHS Central London (Westminster) CCG	2013	1948	1067.5	879.797	217.344	349.933	596.324	607.963	176.382	770	435.115	334.706	60.4571	149.04	277.496	242.777	40.2212
CONS	00W	NHS Central Manchester CCG	2013	1502	823.09	678.365	167.583	269.815	459.794	468.768	135.999	674	380.867	292.976	52.9196	130.459	242.899	212.508	35.2066
CONS	10H	NHS Chiltern CCG	2013	5649	3095.63	2551.32	630.276	1014.77	1729.28	1763.03	511.489	2404	1358.46	1044.98	188.752	465.316	866.364	757.967	125.574
CONS	00X	NHS Chorley and South Ribble CCG	2013	3033	1662.07	1369.83	338.401	544.839	928.465	946.587	274.623	1051	593.904	456.851	82.52	203.43	378.764	331.374	54.8993
CONS	07T	NHS City and Hackney CCG	2013	1808	990.777	816.567	201.724	324.784	553.467	564.27	163.705	824	465.63	358.178	64.6969	159.493	296.957	259.802	43.0419
CONS	09G	NHS Coastal West Sussex CCG	2013	11410	6252.63	5153.22	1273.05	2049.66	3492.84	3561.02	1033.12	4389	2480.16	1907.82	344.605	849.53	1581.73	1383.83	229.261
CONS	03V	NHS Corby CCG	2013	948	519.5	428.156	105.771	170.296	290.203	295.867	85.8367	428	241.856	186.044	33.6047	82.8432	154.244	134.946	22.3567
CONS	05A	NHS Coventry and Rugby CCG	2013	6212	3404.15	2805.59	693.091	1115.91	1901.62	1938.74	562.466	2603	1470.92	1131.48	204.376	503.834	938.08	820.711	135.969
CONS	09H	NHS Crawley CCG	2013	1703	933.237	769.145	190.009	305.922	521.324	531.499	154.198	705	398.385	306.451	55.3535	136.459	254.071	222.282	36.8259
CONS	07V	NHS Croydon CCG	2013	3714	2035.26	1677.39	414.382	667.172	1136.93	1159.12	336.284	1460	825.024	634.637	114.633	282.596	526.161	460.329	76.2636
CONS	01H	NHS Cumbria CCG	2013	10379	5687.65	4687.58	1158.02	1864.45	3177.23	3239.24	939.767	4043	2284.64	1757.42	317.439	782.559	1457.03	1274.73	211.187
CONS	00C	NHS Darlington CCG	2013	1880	1030.23	849.085	209.757	337.718	575.507	586.74	170.225	812	458.849	352.962	63.7547	157.17	292.632	256.019	42.4151
CONS	09J	NHS Dartford, Gravesham and Swanley CCG	2013	3950	2164.58	1783.98	440.713	709.566	1209.18	1232.78	357.653	1680	949.343	730.267	131.906	325.179	605.446	529.694	87.7554
CONS	02X	NHS Doncaster CCG	2013	5671	3107.69	2561.26	632.73	1018.72	1736.01	1769.9	513.481	2533	1431.36	1101.05	198.88	490.285	912.853	798.64	132.312
CONS	11J	NHS Dorset CCG	2013	17902	9810.22	8085.28	1997.38	3215.86	5480.18	5587.14	1620.94	7233	4087.26	3144.06	567.904	1400.01	2606.66	2280.52	377.818
CONS	05C	NHS Dudley CCG	2013	6303	3454.02	2846.69	703.245	1132.25	1929.48	1967.14	570.705	3017	1704.86	1311.44	236.882	583.967	1087.28	951.243	157.594
CONS	00D	NHS Durham Dales, Easington and Sedgefield CCG	2013	5311	2910.41	2398.67	592.564	954.052	1625.81	1657.54	480.884	2285	1291.22	993.25	179.408	442.282	823.478	720.447	119.358
CONS	07W	NHS Ealing CCG	2013	3520	1928.95	1589.78	392.737	632.322	1077.55	1098.58	318.718	1411	797.335	613.337	110.786	273.112	508.502	444.88	73.7041
CONS	06K	NHS East and North Hertfordshire CCG	2013	8876	4864.01	4008.77	990.322	1594.46	2717.13	2770.16	803.677	3763	2126.42	1635.71	295.454	728.362	1356.13	1186.45	196.562
CONS	01A	NHS East Lancashire CCG	2013	5614	3076.45	2535.51	626.371	1008.48	1718.56	1752.11	508.32	2160	1220.58	938.914	169.594	418.087	778.43	681.035	112.828
CONS	03W	NHS East Leicestershire and Rutland CCG	2013	6141	3365.24	2773.53	685.17	1103.15	1879.89	1916.58	556.037	2584	1460.18	1123.22	202.884	500.156	931.233	814.72	134.976
CONS	02Y	NHS East Riding of Yorkshire CCG	2013	6428	3522.52	2903.15	717.191	1154.71	1967.75	2006.15	582.023	2755	1556.81	1197.55	216.311	533.255	992.859	868.635	143.908
CONS	05D	NHS East Staffordshire CCG	2013	2236	1225.32	1009.87	249.477	401.668	684.487	697.847	202.459	809	457.154	351.658	63.5192	156.589	291.551	255.073	42.2584
CONS	09L	NHS East Surrey CCG	2013	3062	1677.96	1382.92	341.637	550.048	937.343	955.638	277.249	1194	674.712	519.011	93.7477	231.109	430.299	376.461	62.369
CONS	09F	NHS Eastbourne, Hailsham and Seaford CCG	2013	5222	2861.64	2358.47	582.634	938.064	1598.56	1629.77	472.826	2258	1275.96	981.513	177.288	437.056	813.748	711.934	117.947
CONS	01C	NHS Eastern Cheshire CCG	2013	4379	2399.67	1977.74	488.578	786.63	1340.5	1366.67	396.497	1788	1010.37	777.212	140.386	346.083	644.367	563.746	93.3968
CONS	07X	NHS Enfield CCG	2013	3241	1776.06	1463.77	361.608	582.204	992.138	1011.5	293.456	1414	799.03	614.641	111.021	273.692	509.583	445.826	73.8608
CONS	03X	NHS Erewash CCG	2013	1690	926.113	763.273	188.558	303.587	517.344	527.442	153.021	678	383.128	294.715	53.2336	131.233	244.341	213.769	35.4156
CONS	10K	NHS Fareham and Gosport CCG	2013	3760	2060.46	1698.17	419.514	675.435	1151.01	1173.48	340.449	1446	817.113	628.551	113.534	279.886	521.116	455.915	75.5323
CONS	02M	NHS Fylde & Wyre CCG	2013	3519	1928.4	1589.32	392.625	632.143	1077.24	1098.27	318.628	1409	796.205	612.468	110.629	272.724	507.781	444.249	73.5996
CONS	00F	NHS Gateshead CCG	2013	3645	1997.45	1646.23	406.684	654.777	1115.81	1137.59	330.037	1489	841.412	647.242	116.91	288.209	536.612	469.473	77.7784
CONS	11M	NHS Gloucestershire CCG	2013	11688	6404.98	5278.78	1304.07	2099.6	3577.94	3647.78	1058.29	4786	2704.5	2080.39	375.776	926.373	1724.8	1509	249.998
CONS	06M	NHS Great Yarmouth & Waveney CCG	2013	4670	2559.14	2109.16	521.046	838.905	1429.59	1457.49	422.845	1885	1065.19	819.377	148.002	364.858	679.324	594.33	98.4636
CONS	03A	NHS Greater Huddersfield CCG	2013	3465	1898.81	1564.94	386.6	622.442	1060.71	1081.41	313.738	1269	717.093	551.612	99.6364	245.626	457.328	400.108	66.2866
CONS	01E	NHS Greater Preston CCG	2013	3072	1683.44	1387.44	342.752	551.845	940.404	958.759	278.154	1244	702.966	540.745	97.6735	240.787	448.318	392.226	64.9808
CONS	08A	NHS Greenwich CCG	2013	2464	1350.26	1112.84	274.916	442.626	754.282	769.005	223.103	954	539.091	414.687	74.9039	184.655	343.807	300.791	49.8325
CONS	09N	NHS Guildford and Waverley CCG	2013	3818	2092.25	1724.37	425.986	685.854	1168.77	1191.58	345.701	1643	928.435	714.183	129.001	318.017	592.111	518.028	85.8227
CONS	01F	NHS Halton CCG	2013	2218	1215.46	1001.74	247.469	398.435	678.976	692.229	200.829	860	485.973	373.827	67.5235	166.461	309.93	271.153	44.9224
CONS	03D	NHS Hambleton, Richmondshire and Whitby CCG	2013	3210	1759.07	1449.77	358.149	576.635	982.648	1001.83	290.649	1415	799.595	615.076	111.1	273.886	509.944	446.141	73.913
CONS	08C	NHS Hammersmith and Fulham CCG	2013	1703	933.237	769.145	190.009	305.922	521.324	531.499	154.198	722	407.991	313.841	56.6883	139.75	260.197	227.642	37.7139
CONS	03Y	NHS Hardwick CCG	2013	1900	1041.19	858.118	211.989	341.31	581.63	592.982	172.036	883	498.97	383.825	69.3293	170.912	318.219	278.405	46.1238
CONS	08D	NHS Haringey CCG	2013	1936	1060.92	874.377	216.005	347.777	592.65	604.218	175.295	693	391.604	301.235	54.4114	134.136	249.746	218.499	36.1991
CONS	03E	NHS Harrogate and Rural District CCG	2013	3351	1836.33	1513.45	373.881	601.964	1025.81	1045.83	303.416	1283	725.004	557.698	100.736	248.336	462.373	404.522	67.0179
CONS	08E	NHS Harrow CCG	2013	2947	1614.94	1330.99	328.806	529.39	902.139	919.747	266.836	1138	643.067	494.669	89.3508	220.27	410.117	358.805	59.4438
CONS	00K	NHS Hartlepool and Stockton-on-Tees CCG	2013	5333	2922.46	2408.6	595.019	958.004	1632.54	1664.41	482.876	2089	1180.46	908.052	164.019	404.345	752.843	658.65	109.12
CONS	09P	NHS Hastings & Rother CCG	2013	4228	2316.93	1909.54	471.731	759.505	1294.28	1319.54	382.824	1857	1049.36	807.206	145.804	359.439	669.234	585.501	97.001
CONS	08F	NHS Havering CCG	2013	3621	1984.29	1635.39	404.006	650.466	1108.46	1130.1	327.863	1436	811.462	624.204	112.748	277.951	517.512	452.762	75.0099
CONS	05F	NHS Herefordshire CCG	2013	3817	2091.7	1723.91	425.874	685.674	1168.46	1191.27	345.61	1677	947.648	728.963	131.671	324.598	604.364	528.748	87.5987
CONS	06N	NHS Herts Valleys CCG	2013	9158	5018.55	4136.13	1021.79	1645.12	2803.46	2858.18	829.211	3566	2015.09	1550.08	279.987	690.231	1285.13	1124.34	186.271
CONS	01D	NHS Heywood, Middleton & Rochdale CCG	2013	2905	1591.93	1312.02	324.12	521.845	889.282	906.639	263.033	1229	694.49	534.225	96.4957	237.884	442.912	387.497	64.1972
CONS	99K	NHS High Weald Lewes Havens CCG	2013	3382	1853.32	1527.45	377.34	607.532	1035.3	1055.51	306.223	1340	757.214	582.475	105.211	259.369	482.915	422.494	69.9954
CONS	08G	NHS Hillingdon CCG	2013	3330	1824.83	1503.96	371.538	598.191	1019.38	1039.28	301.515	1402	792.249	609.425	110.079	271.37	505.259	442.042	73.2339
CONS	09X	NHS Horsham and Mid Sussex CCG	2013	4107	2250.62	1854.89	458.23	737.769	1257.24	1281.78	371.868	1603	905.831	696.796	125.861	310.275	577.696	505.417	83.7332
CONS	07Y	NHS Hounslow CCG	2013	2492	1365.61	1125.49	278.04	447.655	762.854	777.743	225.638	1012	571.866	439.899	79.4578	195.882	364.709	319.078	52.8622
CONS	03F	NHS Hull CCG	2013	3738	2048.41	1688.23	417.06	671.483	1144.28	1166.61	338.457	1623	917.133	705.49	127.431	314.146	584.904	511.722	84.778
CONS	06L	NHS Ipswich and East Suffolk CCG	2013	7650	4192.17	3455.05	853.533	1374.22	2341.83	2387.53	692.669	3164	1787.93	1375.34	248.424	612.42	1140.26	997.591	165.273
CONS	10L	NHS Isle of Wight CCG	2013	2968	1626.45	1340.47	331.149	533.163	908.567	926.301	268.738	1172	662.28	509.448	92.0204	226.851	422.37	369.525	61.2198
CONS	08H	NHS Islington CCG	2013	1878	1029.14	848.182	209.534	337.358	574.895	586.116	170.044	715	404.036	310.798	56.1387	138.395	257.675	225.435	37.3483
CONS	11N	NHS Kernow CCG	2013	11482	6292.09	5185.74	1281.08	2062.59	3514.88	3583.49	1039.64	4777	2699.41	2076.48	375.069	924.631	1721.56	1506.16	249.528
CONS	08J	NHS Kingston CCG	2013	2162	1184.77	976.448	241.221	388.375	661.834	674.752	195.758	825	466.195	358.613	64.7754	159.686	297.317	260.118	43.0942
CONS	01J	NHS Knowsley CCG	2013	2529	1385.88	1142.2	282.168	454.302	774.18	789.291	228.988	1081	610.857	469.892	84.8754	209.237	389.575	340.833	56.4664
CONS	08K	NHS Lambeth CCG	2013	2304	1262.58	1040.58	257.064	413.884	705.303	719.069	208.616	938	530.05	407.732	73.6477	181.558	338.04	295.746	48.9967
CONS	01K	NHS Lancashire North CCG	2013	2954	1618.78	1334.15	329.587	530.648	904.281	921.932	267.47	1118	631.765	485.975	87.7805	216.399	402.91	352.499	58.3991
CONS	02V	NHS Leeds North CCG	2013	3218	1763.45	1453.38	359.042	578.072	985.097	1004.32	291.374	1265	714.833	549.873	99.3223	244.852	455.886	398.847	66.0777
CONS	03G	NHS Leeds South and East CCG	2013	3874	2122.94	1749.66	432.234	695.914	1185.91	1209.06	350.771	1606	907.527	698.1	126.096	310.856	578.777	506.362	83.89
CONS	03C	NHS Leeds West CCG	2013	4783	2621.06	2160.2	533.654	859.204	1464.18	1492.76	433.077	1804	1019.41	784.167	141.642	349.18	650.133	568.791	94.2325
CONS	04C	NHS Leicester City CCG	2013	3411	1869.21	1540.55	380.576	612.742	1044.18	1064.56	308.849	1636	924.479	711.141	128.452	316.662	589.589	515.821	85.457
CONS	08L	NHS Lewisham CCG	2013	2260	1238.47	1020.71	252.155	405.98	691.833	705.337	204.632	912	515.358	396.431	71.6063	176.526	328.67	287.548	47.6386
CONS	03T	NHS Lincolnshire East CCG	2013	5532	3031.51	2498.48	617.222	993.752	1693.46	1726.52	500.895	2322	1312.13	1009.33	182.313	449.444	836.812	732.113	121.29
CONS	04D	NHS Lincolnshire West CCG	2013	4020	2202.94	1815.6	448.523	722.141	1230.61	1254.63	363.991	1636	924.479	711.141	128.452	316.662	589.589	515.821	85.457
CONS	99A	NHS Liverpool CCG	2013	7676	4206.42	3466.8	856.434	1378.89	2349.78	2395.65	695.023	3316	1873.82	1441.41	260.358	641.841	1195.03	1045.52	173.212
CONS	06P	NHS Luton CCG	2013	2031	1112.98	917.283	226.605	364.843	621.732	633.867	183.897	851	480.887	369.915	66.8168	164.719	306.687	268.315	44.4523
CONS	04E	NHS Mansfield & Ashfield CCG	2013	2985	1635.77	1348.15	333.045	536.216	913.771	931.607	270.277	1186	670.191	515.534	93.1196	229.561	427.416	373.939	61.9511
CONS	09W	NHS Medway CCG	2013	3886	2129.51	1755.08	433.573	698.069	1189.59	1212.81	351.858	1801	1017.72	782.863	141.407	348.6	649.052	567.845	94.0758
CONS	08R	NHS Merton CCG	2013	2126	1165.04	960.189	237.204	381.908	650.813	663.516	192.499	966	545.872	419.903	75.8461	186.978	348.131	304.574	50.4593
CONS	06Q	NHS Mid Essex CCG	2013	6055	3318.12	2734.69	675.575	1087.7	1853.56	1889.74	548.25	2361	1334.17	1026.29	185.375	456.993	850.867	744.41	123.328
CONS	04F	NHS Milton Keynes CCG	2013	2934	1607.82	1325.11	327.355	527.055	898.159	915.69	265.659	1147	648.153	498.581	90.0575	222.012	413.361	361.642	59.9139
CONS	04G	NHS Nene CCG	2013	9940	5447.08	4489.31	1109.04	1785.59	3042.84	3102.23	900.017	4043	2284.64	1757.42	317.439	782.559	1457.03	1274.73	211.187
CONS	04H	NHS Newark & Sherwood CCG	2013	2388	1308.61	1078.52	266.436	428.973	731.017	745.285	216.221	897	506.881	389.91	70.4285	173.622	323.265	282.819	46.8551
CONS	10M	NHS Newbury and District CCG	2013	1658	908.577	748.821	184.988	297.838	507.549	517.455	150.124	676	381.997	293.845	53.0766	130.846	243.62	213.139	35.3111
CONS	00G	NHS Newcastle North and East CCG	2013	1858	1018.18	839.149	207.303	333.766	568.773	579.874	168.233	837	472.976	363.829	65.7176	162.009	301.642	263.901	43.721
CONS	00H	NHS Newcastle West CCG	2013	1940	1063.11	876.184	216.452	348.496	593.875	605.466	175.657	929	524.964	403.82	72.941	179.816	334.797	292.908	48.5266
CONS	08M	NHS Newham CCG	2013	1629	892.685	735.723	181.752	292.629	498.671	508.404	147.498	729	411.947	316.884	57.2379	141.104	262.72	229.849	38.0796
CONS	10N	NHS North & West Reading CCG	2013	1479	810.486	667.977	165.016	265.683	452.753	461.59	133.916	613	346.397	266.46	48.1301	118.652	220.916	193.275	32.0203
CONS	04J	NHS North Derbyshire CCG	2013	6081	3332.36	2746.43	678.475	1092.37	1861.52	1897.86	550.604	2492	1408.19	1083.23	195.661	482.349	898.078	785.713	130.17
CONS	00J	NHS North Durham CCG	2013	4046	2217.19	1827.34	451.424	726.811	1238.57	1262.74	366.345	1863	1052.75	809.814	146.275	360.6	671.396	587.393	97.3144
CONS	06T	NHS North East Essex CCG	2013	6614	3624.45	2987.15	737.944	1188.12	2024.68	2064.2	598.865	2618	1479.39	1138	205.554	506.737	943.486	825.44	136.752
CONS	99M	NHS North East Hampshire and Farnham CCG	2013	3054	1673.58	1379.31	340.744	548.611	934.894	953.141	276.524	1315	743.087	571.608	103.248	254.53	473.905	414.612	68.6895
CONS	03H	NHS North East Lincolnshire CCG	2013	3087	1691.66	1394.22	344.426	554.539	944.996	963.44	279.512	1449	818.808	629.855	113.769	280.467	522.197	456.861	75.689
CONS	10J	NHS North Hampshire CCG	2013	2987	1636.86	1349.05	333.269	536.576	914.383	932.231	270.458	1289	728.395	560.306	101.207	249.497	464.535	406.414	67.3314
CONS	03J	NHS North Kirklees CCG	2013	2479	1358.48	1119.62	276.589	445.32	758.874	773.686	224.461	896	506.316	389.476	70.35	173.429	322.904	282.504	46.8029
CONS	03K	NHS North Lincolnshire CCG	2013	2853	1563.43	1288.53	318.318	512.504	873.363	890.41	258.325	1155	652.673	502.058	90.6856	223.561	416.244	364.165	60.3318
CONS	01M	NHS North Manchester CCG	2013	1848	1012.7	834.633	206.187	331.969	565.712	576.753	167.327	847	478.627	368.176	66.5028	163.944	305.245	267.054	44.2433
CONS	06V	NHS North Norfolk CCG	2013	4467	2447.9	2017.48	498.397	802.438	1367.44	1394.13	404.465	1729	977.032	751.566	135.754	334.663	623.104	545.144	90.3149
CONS	11T	NHS North Somerset CCG	2013	4735	2594.76	2138.52	528.298	850.581	1449.48	1477.77	428.731	1861	1051.62	808.944	146.118	360.213	670.675	586.762	97.21
CONS	05G	NHS North Staffordshire CCG	2013	4134	2265.42	1867.08	461.243	742.619	1265.5	1290.2	374.313	1712	967.426	744.177	134.419	331.373	616.978	539.784	89.4269
CONS	99C	NHS North Tyneside CCG	2013	3708	2031.97	1674.68	413.713	666.094	1135.1	1157.25	335.741	1451	819.938	630.724	113.926	280.854	522.918	457.492	75.7935
CONS	09Y	NHS North West Surrey CCG	2013	5495	3011.24	2481.77	613.094	987.105	1682.13	1714.97	497.545	2309	1304.78	1003.68	181.293	446.927	832.127	728.014	120.611
CONS	99P	NHS North, East, West Devon CCG	2013	18686	10239.9	8439.36	2084.85	3356.7	5720.18	5831.83	1691.92	8108	4581.71	3524.41	636.605	1569.38	2922	2556.41	423.524
CONS	00L	NHS Northumberland CCG	2013	6454	3536.77	2914.89	720.092	1159.38	1975.7	2014.27	584.377	2371	1339.82	1030.63	186.161	458.928	854.471	747.562	123.85
CONS	06W	NHS Norwich CCG	2013	3177	1740.98	1434.86	354.467	570.707	972.546	991.529	287.661	1282	724.439	557.263	100.657	248.142	462.013	404.207	66.9657
CONS	04K	NHS Nottingham City CCG	2013	3693	2023.75	1667.91	412.039	663.399	1130.5	1152.57	334.383	1322	747.042	574.65	103.798	255.885	476.428	416.819	69.0551
CONS	04L	NHS Nottingham North & East CCG	2013	2532	1387.53	1143.56	282.503	454.841	775.098	790.227	229.26	912	515.358	396.431	71.6063	176.526	328.67	287.548	47.6386
CONS	04M	NHS Nottingham West CCG	2013	1763	966.117	796.243	196.703	316.7	539.691	550.225	159.631	627	354.308	272.546	49.2293	121.361	225.961	197.689	32.7516
CONS	00Y	NHS Oldham CCG	2013	2779	1522.88	1255.11	310.061	499.211	850.71	867.315	251.625	1115	630.07	484.671	87.545	215.818	401.828	351.553	58.2424
CONS	10Q	NHS Oxfordshire CCG	2013	10492	5749.57	4738.62	1170.62	1884.75	3211.82	3274.51	949.998	4372	2470.55	1900.43	343.27	846.239	1575.6	1378.47	228.373
CONS	10R	NHS Portsmouth CCG	2013	3145	1723.45	1420.41	350.897	564.958	962.751	981.542	284.764	1122	634.025	487.714	88.0946	217.173	404.351	353.76	58.608
CONS	08N	NHS Redbridge CCG	2013	2603	1426.43	1175.62	290.425	467.595	796.833	812.386	235.689	1083	611.987	470.761	85.0325	209.624	390.296	341.464	56.5709
CONS	05J	NHS Redditch and Bromsgrove CCG	2013	2850	1561.79	1287.18	317.983	511.965	872.445	889.474	258.053	1079	609.727	469.023	84.7184	208.85	388.855	340.202	56.3619
CONS	08P	NHS Richmond CCG	2013	2631	1441.78	1188.27	293.549	472.625	805.404	821.125	238.224	921	520.443	400.343	72.3129	178.268	331.914	290.386	48.1087
CONS	03L	NHS Rotherham CCG	2013	4365	2392	1971.41	487.016	784.116	1336.22	1362.3	395.229	1717	970.251	746.35	134.811	332.341	618.78	541.36	89.6881
CONS	04N	NHS Rushcliffe CCG	2013	2264	1240.66	1022.52	252.601	406.698	693.058	706.585	204.994	816	461.109	354.701	64.0688	157.944	294.074	257.28	42.624
CONS	01G	NHS Salford CCG	2013	3926	2151.43	1773.14	438.036	705.255	1201.83	1225.29	355.48	1838	1038.63	798.947	144.312	355.761	662.386	579.511	96.0086
CONS	05L	NHS Sandwell and West Birmingham CCG	2013	5920	3244.14	2673.71	660.512	1063.45	1812.24	1847.61	536.026	2711	1531.95	1178.42	212.856	524.738	977.002	854.763	141.61
CONS	03M	NHS Scarborough and Ryedale CCG	2013	2675	1465.89	1208.14	298.458	480.529	818.874	834.857	242.208	1100	621.594	478.151	86.3672	212.915	396.423	346.824	57.4589
CONS	03N	NHS Sheffield CCG	2013	9699	5315.01	4380.47	1082.15	1742.3	2969.07	3027.02	878.196	4122	2329.28	1791.76	323.642	797.85	1485.5	1299.64	215.314
CONS	05N	NHS Shropshire CCG	2013	6308	3456.76	2848.95	703.802	1133.15	1931.01	1968.7	571.158	2542	1436.45	1104.96	199.587	492.027	916.097	801.478	132.782
CONS	10T	NHS Slough CCG	2013	1112	609.372	502.225	124.069	199.756	340.407	347.051	100.686	460	259.939	199.954	36.1172	89.0371	165.777	145.035	24.0283
CONS	05P	NHS Solihull CCG	2013	4311	2362.41	1947.02	480.991	774.415	1319.69	1345.45	390.339	1671	944.257	726.355	131.2	323.437	602.202	526.857	87.2852
CONS	11X	NHS Somerset CCG	2013	12098	6629.66	5463.95	1349.81	2173.25	3703.45	3775.74	1095.41	5065	2862.16	2201.67	397.682	980.376	1825.35	1596.96	264.572
CONS	01R	NHS South Cheshire CCG	2013	3583	1963.47	1618.23	399.766	643.639	1096.83	1118.24	324.423	1462	826.154	635.506	114.79	282.983	526.882	460.96	76.3681
CONS	99Q	NHS South Devon and Torbay CCG	2013	7219	3955.98	3260.4	805.445	1296.8	2209.89	2253.02	653.644	3033	1713.9	1318.39	238.138	587.064	1093.05	956.287	158.43
CONS	05Q	NHS South East Staffs and Seisdon Peninsula CCG	2013	3735	2046.77	1686.88	416.725	670.944	1143.36	1165.68	338.186	1419	801.856	616.815	111.414	274.66	511.385	447.402	74.1219
CONS	10V	NHS South Eastern Hampshire CCG	2013	4151	2274.73	1874.76	463.14	745.673	1270.71	1295.51	375.852	1737	981.553	755.044	136.382	336.212	625.988	547.666	90.7328
CONS	12A	NHS South Gloucestershire CCG	2013	4465	2446.8	2016.58	498.173	802.079	1366.83	1393.51	404.283	1922	1086.09	835.46	150.907	372.02	692.659	605.995	100.396
CONS	10A	NHS South Kent Coast CCG	2013	4392	2406.8	1983.61	490.029	788.966	1344.48	1370.73	397.674	1820	1028.45	791.122	142.899	352.277	655.899	573.835	95.0683
CONS	99D	NHS South Lincolnshire CCG	2013	3164	1733.86	1428.99	353.017	568.371	968.567	987.472	286.484	1285	726.134	558.567	100.893	248.723	463.094	405.153	67.1224
CONS	01N	NHS South Manchester CCG	2013	2055	1126.13	928.122	229.283	369.154	629.079	641.357	186.07	875	494.449	380.347	68.7012	169.364	315.336	275.882	45.7059
CONS	06Y	NHS South Norfolk CCG	2013	4691	2570.65	2118.65	523.389	842.677	1436.01	1464.04	424.747	1841	1040.32	800.251	144.547	356.342	663.467	580.457	96.1653
CONS	10W	NHS South Reading CCG	2013	1125	616.495	508.096	125.52	202.092	344.386	351.108	101.863	505	285.368	219.515	39.6504	97.7472	181.994	159.224	26.3788
CONS	01T	NHS South Sefton CCG	2013	3019	1654.4	1363.5	336.839	542.324	924.179	942.218	273.355	1352	763.995	587.691	106.153	261.692	487.24	426.278	70.6222
CONS	00M	NHS South Tees CCG	2013	4769	2613.39	2153.88	532.092	856.689	1459.89	1488.39	431.809	2131	1204.2	926.309	167.317	412.474	767.979	671.892	111.314
CONS	00N	NHS South Tyneside CCG	2013	2782	1524.52	1256.47	310.396	499.75	851.629	868.251	251.896	1109	626.679	482.063	87.0739	214.657	399.666	349.661	57.929
CONS	05R	NHS South Warwickshire CCG	2013	5302	2905.47	2394.6	591.56	952.435	1623.05	1654.73	480.07	2149	1214.37	934.133	168.73	415.958	774.466	677.567	112.254
CONS	04Q	NHS South West Lincolnshire CCG	2013	2593	1420.95	1171.11	289.309	465.799	793.772	809.265	234.783	1113	628.94	483.802	87.3879	215.431	401.108	350.922	58.1379
CONS	05T	NHS South Worcestershire CCG	2013	5583	3059.46	2521.51	622.912	1002.91	1709.07	1742.43	505.513	2156	1218.32	937.176	169.28	417.313	776.989	679.774	112.619
CONS	10X	NHS Southampton CCG	2013	3385	1854.97	1528.8	377.675	608.071	1036.22	1056.44	306.495	1344	759.474	584.213	105.525	260.143	484.356	423.755	70.2043
CONS	99G	NHS Southend CCG	2013	3032	1661.52	1369.38	338.289	544.659	928.159	946.275	274.532	1387	783.773	602.905	108.901	268.466	499.853	437.313	72.4504
CONS	04R	NHS Southern Derbyshire CCG	2013	8743	4791.13	3948.7	975.483	1570.57	2676.42	2728.66	791.635	3381	1910.55	1469.66	265.461	654.423	1218.46	1066.01	176.608
CONS	01V	NHS Southport and Formby CCG	2013	2721	1491.1	1228.92	303.59	488.792	832.955	849.213	246.373	1031	582.603	448.158	80.9496	199.559	371.556	325.068	53.8546
CONS	08Q	NHS Southwark CCG	2013	2086	1143.12	942.123	232.741	374.723	638.568	651.032	188.877	817	461.674	355.136	64.1473	158.138	294.434	257.595	42.6763
CONS	01X	NHS St Helens CCG	2013	3565	1953.61	1610.1	397.758	640.406	1091.32	1112.62	322.793	1489	841.412	647.242	116.91	288.209	536.612	469.473	77.7784
CONS	05V	NHS Stafford and Surrounds CCG	2013	2831	1551.38	1278.6	315.863	508.552	866.629	883.544	256.333	1108	626.114	481.628	86.9954	214.463	399.306	349.346	57.8768
CONS	01W	NHS Stockport CCG	2013	5474	2999.73	2472.28	610.751	983.333	1675.71	1708.41	495.643	2395	1353.38	1041.06	188.045	463.574	863.12	755.13	125.104
CONS	05W	NHS Stoke on Trent CCG	2013	4590	2515.3	2073.03	512.12	824.534	1405.1	1432.52	415.602	2010	1135.82	873.712	157.816	389.053	724.372	633.741	104.993
CONS	00P	NHS Sunderland CCG	2013	5012	2746.56	2263.62	559.204	900.341	1534.28	1564.23	453.812	2205	1246.01	958.475	173.127	426.797	794.647	695.224	115.179
CONS	99H	NHS Surrey Downs CCG	2013	5068	2777.24	2288.92	565.452	910.4	1551.42	1581.7	458.882	2158	1219.45	938.045	169.437	417.7	777.709	680.405	112.724
CONS	10C	NHS Surrey Heath CCG	2013	1358	744.179	613.328	151.516	243.947	415.712	423.826	122.96	581	328.314	252.551	45.6176	112.458	209.383	183.186	30.3487
CONS	08T	NHS Sutton CCG	2013	2258	1237.37	1019.81	251.932	405.62	691.221	704.713	204.451	1073	606.336	466.414	84.2473	207.689	386.692	338.311	56.0485
CONS	10D	NHS Swale CCG	2013	1611	882.822	727.594	179.744	289.395	493.161	502.787	145.868	706	398.95	306.886	55.4321	136.653	254.431	222.598	36.8781
CONS	12D	NHS Swindon CCG	2013	3179	1742.08	1435.77	354.691	571.066	973.159	992.153	287.843	1361	769.081	591.603	106.86	263.434	490.483	429.115	71.0923
CONS	01Y	NHS Tameside and Glossop CCG	2013	3659	2005.12	1652.55	408.246	657.292	1120.1	1141.96	331.304	1629	920.524	708.098	127.902	315.307	587.066	513.614	85.0914
CONS	05X	NHS Telford & Wrekin CCG	2013	2547	1395.75	1150.33	284.176	457.535	779.69	794.909	230.618	1010	570.736	439.029	79.3008	195.494	363.988	318.447	52.7577
CONS	10E	NHS Thanet CCG	2013	2872	1573.84	1297.11	320.438	515.917	879.18	896.34	260.045	1247	704.661	542.049	97.909	241.368	449.399	393.172	65.1375
CONS	07G	NHS Thurrock CCG	2013	1991	1091.06	899.217	222.142	357.657	609.487	621.383	180.275	829	468.456	360.352	65.0895	160.46	298.759	261.379	43.3031
CONS	08V	NHS Tower Hamlets CCG	2013	1444	791.306	652.17	161.111	259.396	442.039	450.667	130.747	620	350.353	269.503	48.6797	120.007	223.438	195.482	32.3859
CONS	02A	NHS Trafford CCG	2013	3896	2134.99	1759.59	434.688	699.866	1192.65	1215.93	352.763	1651	932.955	717.661	129.629	319.566	594.994	520.551	86.2405
CONS	03Q	NHS Vale of York CCG	2013	6121	3354.28	2764.49	682.938	1099.56	1873.77	1910.34	554.226	2475	1398.59	1075.84	194.326	479.058	891.951	780.353	129.282
CONS	02D	NHS Vale Royal CCG	2013	1881	1030.78	849.537	209.869	337.897	575.814	587.053	170.315	769	434.55	334.271	60.3785	148.847	277.136	242.461	40.169
CONS	03R	NHS Wakefield CCG	2013	6160	3375.66	2782.11	687.29	1106.56	1885.71	1922.51	557.757	2473	1397.46	1074.97	194.169	478.671	891.23	779.722	129.178
CONS	05Y	NHS Walsall CCG	2013	4309	2361.31	1946.12	480.768	774.056	1319.08	1344.82	390.158	2035	1149.95	884.579	159.779	393.892	733.382	641.624	106.299
CONS	08W	NHS Waltham Forest CCG	2013	2217	1214.91	1001.29	247.357	398.255	678.67	691.917	200.738	902	509.707	392.084	70.8211	174.59	325.067	284.395	47.1163
CONS	08X	NHS Wandsworth CCG	2013	2693	1475.75	1216.27	300.466	483.762	824.384	840.475	243.838	1081	610.857	469.892	84.8754	209.237	389.575	340.833	56.4664
CONS	02E	NHS Warrington CCG	2013	3345	1833.05	1510.74	373.212	600.886	1023.97	1043.96	302.873	1302	735.741	565.957	102.227	252.014	469.22	410.513	68.0104
CONS	05H	NHS Warwickshire North CCG	2013	2804	1536.58	1266.4	312.851	503.702	858.363	875.117	253.888	1160	655.499	504.232	91.0782	224.528	418.046	365.741	60.593
CONS	02F	NHS West Cheshire CCG	2013	5129	2810.67	2316.47	572.258	921.358	1570.09	1600.74	464.405	2099	1186.11	912.399	164.804	406.28	756.447	661.802	109.642
CONS	07H	NHS West Essex CCG	2013	4758	2607.36	2148.91	530.864	854.713	1456.52	1484.95	430.813	2029	1146.56	881.971	159.308	392.731	731.22	639.732	105.986
CONS	11A	NHS West Hampshire CCG	2013	10251	5617.51	4629.77	1143.73	1841.46	3138.05	3199.3	928.177	4168	2355.27	1811.76	327.253	806.753	1502.08	1314.15	217.717
CONS	99J	NHS West Kent CCG	2013	8789	4816.34	3969.47	980.615	1578.83	2690.5	2743.01	795.8	3638	2055.78	1581.38	285.64	704.167	1311.08	1147.04	190.032
CONS	02G	NHS West Lancashire CCG	2013	2014	1103.66	909.605	224.708	361.789	616.528	628.561	182.358	763	431.16	331.663	59.9074	147.685	274.973	240.569	39.8556
CONS	04V	NHS West Leicestershire CCG	2013	6138	3363.6	2772.17	684.835	1102.61	1878.97	1915.65	555.765	2593	1465.27	1127.13	203.591	501.898	934.476	817.558	135.446
CONS	08Y	NHS West London (Kensington and Chelsea, Queen's Park and Paddington) CCG	2013	2254	1235.18	1018	251.486	404.902	689.997	703.464	204.088	854	482.583	371.219	67.0524	165.299	307.768	269.261	44.609
CONS	07J	NHS West Norfolk CCG	2013	4119	2257.2	1860.31	459.569	739.925	1260.91	1285.52	372.955	1610	909.787	699.839	126.41	311.63	580.219	507.624	84.0989
CONS	07K	NHS West Suffolk CCG	2013	4229	2317.48	1909.99	471.842	759.685	1294.59	1319.85	382.915	1615	912.612	702.012	126.803	312.598	582.021	509.2	84.3601
CONS	02H	NHS Wigan Borough CCG	2013	5672	3108.23	2561.71	632.842	1018.9	1736.32	1770.21	513.571	2449	1383.89	1064.54	192.285	474.026	882.581	772.155	127.924
CONS	99N	NHS Wiltshire CCG	2013	9285	5088.14	4193.49	1035.96	1667.93	2842.33	2897.81	840.71	3993	2256.38	1735.69	313.513	772.881	1439.01	1258.97	208.576
CONS	11C	NHS Windsor, Ascot and Maidenhead CCG	2013	2319	1270.8	1047.36	258.738	416.578	709.895	723.751	209.974	917	518.183	398.604	71.9989	177.493	330.472	289.125	47.8998
CONS	12F	NHS Wirral CCG	2013	6868	3763.64	3101.87	766.283	1233.75	2102.44	2143.48	621.863	2837	1603.15	1233.19	222.749	549.127	1022.41	894.49	148.192
CONS	11D	NHS Wokingham CCG	2013	2292	1256.01	1035.16	255.725	411.728	701.629	715.324	207.529	932	526.659	405.124	73.1766	180.397	335.878	293.854	48.6833
CONS	06A	NHS Wolverhampton CCG	2013	4024	2205.14	1817.4	448.97	722.859	1231.83	1255.87	364.353	1684	951.603	732.005	132.22	325.953	606.887	530.955	87.9643
CONS	06D	NHS Wyre Forest CCG	2013	2358	1292.17	1064.97	263.089	423.584	721.833	735.922	213.505	957	540.786	415.991	75.1395	185.236	344.888	301.737	49.9892
CONS	02N	NHS Airedale, Wharfedale and Craven CCG	2014	3413	1884.54	1527.29	366.382	591.681	1041.65	1087.03	326.174	1244	704.276	539.51	90.0863	222.834	437.224	414.259	79.5966
CONS	09C	NHS Ashford CCG	2014	2850	1573.67	1275.35	305.945	494.079	869.823	907.716	272.369	1224	692.953	530.836	88.638	219.251	430.195	407.599	78.3169
CONS	10Y	NHS Aylesbury Vale CCG	2014	3594	1984.48	1608.29	385.812	623.059	1096.89	1144.68	343.471	1476	835.62	640.126	106.887	264.391	518.764	491.517	94.441
CONS	07L	NHS Barking & Dagenham CCG	2014	1678	926.531	750.892	180.132	290.9	512.127	534.438	160.363	779	441.022	337.844	56.4126	139.54	273.792	259.412	49.8438
CONS	07M	NHS Barnet CCG	2014	4764	2630.51	2131.85	511.411	825.892	1453.98	1517.32	455.286	1874	1060.94	812.734	135.709	335.684	658.648	624.053	119.907
CONS	02P	NHS Barnsley CCG	2014	4449	2456.58	1990.89	477.596	771.283	1357.84	1416.99	425.182	1843	1043.39	799.29	133.464	330.131	647.752	613.73	117.923
CONS	99E	NHS Basildon and Brentwood CCG	2014	4369	2412.4	1955.09	469.008	757.414	1333.42	1391.51	417.537	1722	974.89	746.814	124.701	308.456	605.225	573.436	110.181
CONS	02Q	NHS Bassetlaw CCG	2014	2418	1335.13	1082.04	259.57	419.187	737.976	770.126	231.083	971	549.72	421.113	70.3165	173.932	341.274	323.349	62.1288
CONS	11E	NHS Bath and North East Somerset CCG	2014	3731	2060.12	1669.59	400.519	646.81	1138.7	1188.31	356.564	1522	861.663	660.076	110.218	272.631	534.931	506.835	97.3842
CONS	06F	NHS Bedfordshire CCG	2014	7294	4027.48	3264.01	783.004	1264.5	2226.14	2323.12	697.073	2750	1556.88	1192.65	199.146	492.599	966.532	915.767	175.957
CONS	07N	NHS Bexley CCG	2014	3581	1977.3	1602.47	384.417	620.806	1092.92	1140.54	342.229	1543	873.552	669.183	111.739	276.393	542.312	513.828	98.7279
CONS	13P	NHS Birmingham CrossCity CCG	2014	9840	5433.29	4403.32	1056.31	1705.87	3003.18	3134.01	940.389	4125	2335.32	1788.97	298.719	738.898	1449.8	1373.65	263.936
CONS	04X	NHS Birmingham South and Central CCG	2014	2618	1445.57	1171.53	281.04	453.859	799.016	833.825	250.197	1101	623.318	477.492	79.7307	197.219	386.964	366.64	70.4468
CONS	00Q	NHS Blackburn with Darwen CCG	2014	2229	1230.77	997.46	239.281	386.422	680.293	709.93	213.021	911	515.752	395.091	65.9715	163.185	320.186	303.368	58.2898
CONS	00R	NHS Blackpool CCG	2014	3564	1967.91	1594.86	382.592	617.859	1087.74	1135.12	340.604	1657	938.091	718.624	119.994	296.813	582.379	551.791	106.022
CONS	00T	NHS Bolton CCG	2014	4342	2397.5	1943.01	466.109	752.733	1325.18	1382.91	414.956	1943	1100.01	842.659	140.706	348.043	682.899	647.031	124.322
CONS	10G	NHS Bracknell and Ascot CCG	2014	1843	1017.64	824.728	197.844	319.504	562.485	586.99	176.132	789	446.683	342.181	57.1367	141.331	277.307	262.742	50.4837
CONS	02W	NHS Bradford City CCG	2014	496	273.873	221.956	53.2451	85.9871	151.38	157.975	47.4017	189	107	81.9674	13.6867	33.855	66.4271	62.9381	12.093
CONS	02R	NHS Bradford Districts CCG	2014	4859	2682.96	2174.36	521.609	842.361	1482.97	1547.58	464.365	1918	1085.85	831.817	138.895	343.565	674.112	638.706	122.722
CONS	07P	NHS Brent CCG	2014	2581	1425.14	1154.98	277.068	447.445	787.724	822.041	246.661	975	551.985	422.847	70.6062	174.649	342.679	324.681	62.3848
CONS	09D	NHS Brighton & Hove CCG	2014	3892	2149.02	1741.64	417.802	674.721	1187.84	1239.59	371.951	1378	780.139	597.624	99.7901	246.837	484.32	458.882	88.1705
CONS	11H	NHS Bristol CCG	2014	6564	3624.4	2937.34	704.639	1137.94	2003.34	2090.61	627.308	3013	1705.78	1306.71	218.191	539.709	1058.97	1003.35	192.785
CONS	07Q	NHS Bromley CCG	2014	5657	3123.59	2531.46	607.273	980.703	1726.52	1801.74	540.628	2458	1391.57	1066.01	178	440.294	863.904	818.529	157.274
CONS	00V	NHS Bury CCG	2014	2890	1595.75	1293.25	310.239	501.013	882.031	920.456	276.192	1377	779.573	597.191	99.7177	246.658	483.969	458.549	88.1065
CONS	02T	NHS Calderdale CCG	2014	3284	1813.31	1469.56	352.534	569.318	1002.28	1045.94	313.845	1204	681.631	522.162	87.1896	215.669	423.165	400.939	77.0372
CONS	06H	NHS Cambridgeshire and Peterborough CCG	2014	13857	7651.34	6200.9	1487.54	2402.26	4229.17	4413.41	1324.29	5000	2830.69	2168.45	362.083	895.634	1757.33	1665.03	319.922
CONS	07R	NHS Camden CCG	2014	2394	1321.88	1071.3	256.994	415.026	730.651	762.482	228.79	964	545.757	418.077	69.8096	172.678	338.813	321.018	61.6809
CONS	04Y	NHS Cannock Chase CCG	2014	2407	1329.06	1077.11	258.389	417.28	734.619	766.622	230.032	1028	581.99	445.833	74.4443	184.142	361.307	342.33	65.7759
CONS	09E	NHS Canterbury and Coastal CCG	2014	4490	2479.22	2009.24	481.997	778.391	1370.35	1430.05	429.1	1780	1007.73	771.968	128.902	318.846	625.61	592.751	113.892
CONS	99F	NHS Castle Point and Rochford CCG	2014	3619	1998.28	1619.47	388.496	627.393	1104.52	1152.64	345.861	1560	883.176	676.556	112.97	279.438	548.287	519.489	99.8156
CONS	09A	NHS Central London (Westminster) CCG	2014	2097	1157.89	938.391	225.111	363.538	640.006	667.888	200.406	781	442.154	338.712	56.5574	139.898	274.495	260.078	49.9718
CONS	00W	NHS Central Manchester CCG	2014	1593	879.597	712.855	171.007	276.164	486.185	507.366	152.24	697	394.599	302.282	50.4744	124.851	244.972	232.105	44.5971
CONS	10H	NHS Chiltern CCG	2014	6011	3319.06	2689.87	645.275	1042.07	1834.56	1914.49	574.459	2615	1480.45	1134.1	189.369	468.417	919.084	870.811	167.319
CONS	00X	NHS Chorley and South Ribble CCG	2014	3209	1771.89	1436	344.483	556.315	979.39	1022.06	306.678	1110	628.414	481.396	80.3825	198.831	390.127	369.637	71.0227
CONS	07T	NHS City and Hackney CCG	2014	1945	1073.96	870.372	208.794	337.187	593.616	619.477	185.88	852	482.35	369.504	61.699	152.616	299.449	283.721	54.5147
CONS	09G	NHS Coastal West Sussex CCG	2014	11876	6557.5	5314.41	1274.88	2058.84	3624.57	3782.47	1134.97	4490	2541.96	1947.27	325.151	804.279	1578.08	1495.2	287.29
CONS	03V	NHS Corby CCG	2014	1009	557.133	451.519	108.315	174.921	307.948	321.363	96.4281	433	245.138	187.788	31.3564	77.5619	152.185	144.192	27.7052
CONS	05A	NHS Coventry and Rugby CCG	2014	6326	3492.99	2830.83	679.09	1096.68	1930.7	2014.81	604.563	2672	1512.72	1158.82	193.497	478.627	939.117	889.792	170.966
CONS	09H	NHS Crawley CCG	2014	1731	955.796	774.609	185.821	300.088	528.303	551.318	165.428	678	383.842	294.042	49.0985	121.448	238.294	225.778	43.3814
CONS	07V	NHS Croydon CCG	2014	3913	2160.62	1751.04	420.057	678.362	1194.25	1246.28	373.958	1550	877.515	672.219	112.246	277.647	544.773	516.159	99.1758
CONS	01H	NHS Cumbria CCG	2014	10859	5995.95	4859.32	1165.7	1882.53	3314.18	3458.56	1037.77	4390	2485.35	1903.9	317.909	786.367	1542.94	1461.9	280.891
CONS	00C	NHS Darlington CCG	2014	1963	1083.9	878.427	210.726	340.308	599.11	625.21	187.6	833	471.593	361.264	60.3231	149.213	292.771	277.394	53.299
CONS	09J	NHS Dartford, Gravesham and Swanley CCG	2014	4061	2242.34	1817.27	435.944	704.019	1239.42	1293.42	388.102	1842	1042.83	798.856	133.391	329.952	647.401	613.397	117.859
CONS	02X	NHS Doncaster CCG	2014	5909	3262.74	2644.23	634.325	1024.39	1803.43	1882	564.711	2641	1495.17	1145.37	191.252	473.074	928.222	879.469	168.983
CONS	11J	NHS Dorset CCG	2014	18943	10459.6	8476.84	2033.51	3283.98	5781.42	6033.29	1810.34	7331	4150.36	3179.38	530.886	1313.18	2576.6	2441.27	469.07
CONS	05C	NHS Dudley CCG	2014	6495	3586.31	2906.46	697.232	1125.98	1982.28	2068.64	620.714	2500	1415.35	1084.22	181.042	447.817	878.665	832.515	159.961
CONS	00D	NHS Durham Dales, Easington and Sedgefield CCG	2014	5528	3052.36	2473.74	593.425	958.34	1687.15	1760.65	528.3	2401	1359.3	1041.29	173.872	430.084	843.87	799.547	153.627
CONS	07W	NHS Ealing CCG	2014	3892	2149.02	1741.64	417.802	674.721	1187.84	1239.59	371.951	1438	814.107	623.646	104.135	257.584	505.408	478.863	92.0095
CONS	06K	NHS East and North Hertfordshire CCG	2014	9352	5163.84	4184.95	1003.93	1621.27	2854.24	2978.58	893.752	3848	2178.5	1668.84	278.659	689.28	1352.44	1281.41	246.212
CONS	01A	NHS East Lancashire CCG	2014	5950	3285.38	2662.58	638.727	1031.5	1815.95	1895.06	568.63	2296	1299.85	995.752	166.269	411.275	806.966	764.582	146.908
CONS	03W	NHS East Leicestershire and Rutland CCG	2014	6483	3579.68	2901.09	695.944	1123.9	1978.62	2064.82	619.567	2713	1535.93	1176.6	196.466	485.971	953.528	903.445	173.59
CONS	02Y	NHS East Riding of Yorkshire CCG	2014	6724	3712.75	3008.94	721.815	1165.68	2052.17	2141.57	642.599	2738	1550.09	1187.44	198.277	490.449	962.314	911.771	175.189
CONS	05D	NHS East Staffordshire CCG	2014	2347	1295.93	1050.26	251.948	406.878	716.307	747.512	224.298	877	496.503	380.346	63.5094	157.094	308.236	292.046	56.1143
CONS	09L	NHS East Surrey CCG	2014	3219	1777.42	1440.48	345.556	558.049	982.442	1025.24	307.633	1391	787.499	603.262	100.732	249.165	488.889	463.211	89.0023
CONS	09F	NHS Eastbourne, Hailsham and Seaford CCG	2014	5420	2992.73	2425.41	581.832	939.617	1654.19	1726.25	517.979	2436	1379.11	1056.47	176.407	436.353	856.171	811.203	155.866
CONS	01C	NHS Eastern Cheshire CCG	2014	4592	2535.54	2054.88	492.947	796.074	1401.48	1462.54	438.848	1883	1066.04	816.638	136.361	337.296	661.811	627.05	120.483
CONS	07X	NHS Enfield CCG	2014	3424	1890.61	1532.21	367.563	593.588	1045.01	1090.53	327.225	1526	863.927	661.81	110.508	273.348	536.337	508.167	97.6402
CONS	03X	NHS Erewash CCG	2014	1799	993.343	805.038	193.121	311.876	549.057	572.976	171.927	705	399.128	305.751	51.0537	126.284	247.784	234.769	45.109
CONS	10K	NHS Fareham and Gosport CCG	2014	3963	2188.23	1773.41	425.424	687.03	1209.51	1262.2	378.736	1676	948.848	726.864	121.37	300.217	589.057	558.118	107.238
CONS	02M	NHS Fylde & Wyre CCG	2014	3718	2052.95	1663.78	399.124	644.556	1134.74	1184.17	355.322	1505	852.038	652.703	108.987	269.586	528.957	501.174	96.2965
CONS	00F	NHS Gateshead CCG	2014	3697	2041.35	1654.38	396.869	640.916	1128.33	1177.48	353.315	1673	947.15	725.563	121.153	299.679	588.003	557.119	107.046
CONS	11M	NHS Gloucestershire CCG	2014	12552	6930.76	5616.92	1347.44	2176.03	3830.88	3997.77	1199.57	5217	2953.54	2262.56	377.798	934.505	1833.6	1737.29	333.807
CONS	06M	NHS Great Yarmouth & Waveney CCG	2014	4827	2665.3	2160.04	518.174	836.814	1473.21	1537.39	461.307	1915	1084.16	830.516	138.678	343.028	673.058	637.707	122.53
CONS	03A	NHS Greater Huddersfield CCG	2014	3623	2000.49	1621.26	388.925	628.087	1105.74	1153.91	346.243	1355	767.118	587.65	98.1245	242.717	476.237	451.223	86.6988
CONS	01E	NHS Greater Preston CCG	2014	3227	1781.83	1444.06	346.415	559.436	984.884	1027.79	308.398	1174	664.647	509.152	85.0171	210.295	412.621	390.949	75.1177
CONS	08A	NHS Greenwich CCG	2014	2552	1409.12	1142	273.955	442.417	778.873	812.804	243.89	1059	599.541	459.277	76.6892	189.695	372.203	352.653	67.7595
CONS	09N	NHS Guildford and Waverley CCG	2014	4109	2268.84	1838.74	441.097	712.34	1254.07	1308.7	392.689	1812	1025.84	785.846	131.219	324.578	636.857	603.407	115.94
CONS	01F	NHS Halton CCG	2014	2336	1289.86	1045.34	250.767	404.971	712.95	744.009	223.247	969	548.588	420.245	70.1717	173.574	340.571	322.683	62.0009
CONS	03D	NHS Hambleton, Richmondshire and Whitby CCG	2014	3396	1875.15	1519.68	364.557	588.734	1036.46	1081.62	324.549	1463	828.261	634.488	105.946	262.063	514.195	487.188	93.6092
CONS	08C	NHS Hammersmith and Fulham CCG	2014	1839	1015.43	822.938	197.415	318.811	561.265	585.716	175.75	676	382.71	293.174	48.9536	121.09	237.591	225.112	43.2534
CONS	03Y	NHS Hardwick CCG	2014	2014	1112.06	901.249	216.201	349.149	614.675	641.453	192.474	894	506.128	387.719	64.7405	160.139	314.211	297.707	57.202
CONS	08D	NHS Haringey CCG	2014	2065	1140.22	924.071	221.676	357.99	630.24	657.696	197.348	817	462.535	354.324	59.1644	146.347	287.148	272.066	52.2752
CONS	03E	NHS Harrogate and Rural District CCG	2014	3537	1953	1582.78	379.693	613.178	1079.5	1126.52	338.024	1295	733.149	561.628	93.7795	231.969	455.149	431.243	82.8598
CONS	08E	NHS Harrow CCG	2014	3038	1677.47	1359.48	326.126	526.671	927.201	967.594	290.336	1210	685.028	524.765	87.6241	216.743	425.274	402.937	77.4211
CONS	00K	NHS Hartlepool and Stockton-on-Tees CCG	2014	5477	3024.2	2450.91	587.95	949.498	1671.59	1744.41	523.426	2155	1220.03	934.601	156.058	386.018	757.41	717.628	137.886
CONS	09P	NHS Hastings & Rother CCG	2014	4446	2454.92	1989.55	477.274	770.763	1356.92	1416.04	424.895	1985	1123.78	860.874	143.747	355.567	697.66	661.017	127.009
CONS	08F	NHS Havering CCG	2014	3895	2150.68	1742.98	418.124	675.241	1188.76	1240.55	372.237	1645	931.298	713.42	119.125	294.664	578.162	547.795	105.254
CONS	05F	NHS Herefordshire CCG	2014	3964	2188.78	1773.86	425.531	687.203	1209.82	1262.52	378.832	1838	1040.56	797.122	133.102	329.235	645.995	612.065	117.603
CONS	06N	NHS Herts Valleys CCG	2014	9541	5268.2	4269.52	1024.22	1654.04	2911.92	3038.78	911.814	3957	2240.21	1716.11	286.553	708.805	1390.75	1317.7	253.186
CONS	01D	NHS Heywood, Middleton & Rochdale CCG	2014	3035	1675.82	1358.14	325.804	526.151	926.285	966.638	290.049	1368	774.477	593.287	99.0659	245.045	480.806	455.552	87.5306
CONS	99K	NHS High Weald Lewes Havens CCG	2014	3610	1993.31	1615.45	387.53	625.833	1101.78	1149.77	345	1341	759.192	581.578	97.1107	240.209	471.316	446.561	85.8031
CONS	08G	NHS Hillingdon CCG	2014	3538	1953.56	1583.23	379.801	613.351	1079.8	1126.84	338.12	1415	801.086	613.671	102.47	253.464	497.325	471.204	90.5379
CONS	09X	NHS Horsham and Mid Sussex CCG	2014	4339	2395.84	1941.67	465.787	752.213	1324.27	1381.96	414.67	1661	940.356	720.359	120.284	297.53	583.785	553.123	106.278
CONS	07Y	NHS Hounslow CCG	2014	2685	1482.56	1201.52	288.232	465.474	819.465	855.164	256.6	992	561.609	430.22	71.8373	177.694	348.654	330.342	63.4725
CONS	03F	NHS Hull CCG	2014	3885	2145.16	1738.51	417.051	673.507	1185.71	1237.36	371.282	1542	872.986	668.75	111.666	276.214	541.961	513.495	98.6639
CONS	06L	NHS Ipswich and East Suffolk CCG	2014	8147	4498.48	3645.72	874.572	1412.37	2486.47	2594.8	778.592	3122	1767.48	1353.98	226.085	559.234	1097.28	1039.64	199.759
CONS	10L	NHS Isle of Wight CCG	2014	3058	1688.52	1368.43	328.273	530.138	933.305	973.964	292.247	1355	767.118	587.65	98.1245	242.717	476.237	451.223	86.6988
CONS	08H	NHS Islington CCG	2014	1960	1082.24	877.084	210.404	339.788	598.194	624.254	187.313	733	414.98	317.895	53.0814	131.3	257.625	244.093	46.9006
CONS	11N	NHS Kernow CCG	2014	12251	6764.56	5482.22	1315.13	2123.85	3739.02	3901.91	1170.8	4695	2658.02	2036.17	339.996	841	1650.13	1563.46	300.407
CONS	08J	NHS Kingston CCG	2014	2209	1219.73	988.51	237.134	382.954	674.189	703.56	211.11	871	493.107	377.744	63.0749	156.019	306.127	290.048	55.7304
CONS	01J	NHS Knowsley CCG	2014	2613	1442.8	1169.3	280.503	452.992	797.49	832.233	249.719	1156	654.456	501.345	83.7136	207.071	406.295	384.955	73.966
CONS	08K	NHS Lambeth CCG	2014	2471	1364.4	1105.75	265.259	428.375	754.152	787.006	236.149	1006	569.535	436.292	72.8511	180.202	353.575	335.004	64.3683
CONS	01K	NHS Lancashire North CCG	2014	3058	1688.52	1368.43	328.273	530.138	933.305	973.964	292.247	1133	641.435	491.37	82.048	202.951	398.211	377.296	72.4943
CONS	02V	NHS Leeds North CCG	2014	3267	1803.92	1461.96	350.709	566.37	997.092	1040.53	312.221	1262	714.467	547.316	91.3898	226.058	443.55	420.254	80.7483
CONS	03G	NHS Leeds South and East CCG	2014	4039	2230.19	1807.42	433.583	700.205	1232.71	1286.41	385.999	1531	866.758	663.979	110.87	274.243	538.095	509.832	97.9601
CONS	03C	NHS Leeds West CCG	2014	4922	2717.75	2202.56	528.372	853.283	1502.2	1567.64	470.386	1807	1023.01	783.677	130.857	323.682	635.099	601.742	115.62
CONS	04C	NHS Leicester City CCG	2014	3501	1933.13	1566.67	375.829	606.937	1068.51	1115.06	334.584	1696	960.171	735.538	122.819	303.799	596.087	564.778	108.518
CONS	08L	NHS Lewisham CCG	2014	2350	1297.59	1051.61	252.27	407.398	717.222	748.468	224.585	977	553.117	423.715	70.751	175.007	343.382	325.347	62.5127
CONS	03T	NHS Lincolnshire East CCG	2014	5768	3184.88	2581.13	619.189	999.946	1760.4	1837.09	551.236	2299	1301.55	997.053	166.486	411.813	808.021	765.581	147.1
CONS	04D	NHS Lincolnshire West CCG	2014	4110	2269.39	1839.19	441.204	712.514	1254.38	1309.02	392.784	1720	973.758	745.946	124.557	308.098	604.522	572.77	110.053
CONS	99A	NHS Liverpool CCG	2014	8027	4432.22	3592.02	861.69	1391.57	2449.85	2556.58	767.124	3660	2072.07	1587.3	265.045	655.604	1286.37	1218.8	234.183
CONS	06P	NHS Luton CCG	2014	2170	1198.2	971.058	232.947	376.193	662.286	691.138	207.383	902	510.657	391.188	65.3198	161.572	317.022	300.371	57.7139
CONS	04E	NHS Mansfield & Ashfield CCG	2014	3126	1726.06	1398.86	335.573	541.926	954.058	995.622	298.746	1191	674.271	516.524	86.2482	213.34	418.596	396.61	76.2054
CONS	09W	NHS Medway CCG	2014	4054	2238.47	1814.13	435.193	702.805	1237.28	1291.19	387.433	1960	1109.63	850.032	141.937	351.089	688.874	652.692	125.409
CONS	08R	NHS Merton CCG	2014	2325	1283.78	1040.42	249.586	403.064	709.592	740.506	222.196	1043	590.482	452.338	75.5305	186.829	366.579	347.325	66.7357
CONS	06Q	NHS Mid Essex CCG	2014	6390	3528.33	2859.47	685.96	1107.78	1950.23	2035.2	610.68	2372	1342.88	1028.71	171.772	424.889	833.678	789.89	151.771
CONS	04F	NHS Milton Keynes CCG	2014	3138	1732.69	1404.23	336.861	544.007	957.721	999.444	299.892	1171	662.948	507.851	84.7999	209.758	411.567	389.95	74.9257
CONS	04G	NHS Nene CCG	2014	10366	5723.73	4638.7	1112.78	1797.06	3163.71	3301.54	990.658	4354	2464.97	1888.28	315.302	779.918	1530.28	1449.91	278.588
CONS	04H	NHS Newark & Sherwood CCG	2014	2546	1405.81	1139.31	273.311	441.377	777.042	810.893	243.316	912	516.318	395.525	66.044	163.364	320.537	303.701	58.3538
CONS	10M	NHS Newbury and District CCG	2014	1745	963.526	780.874	187.324	302.515	532.576	555.777	166.766	743	420.641	322.231	53.8056	133.091	261.139	247.423	47.5404
CONS	00G	NHS Newcastle North and East CCG	2014	1998	1103.22	894.089	214.483	346.375	609.792	636.357	190.945	840	475.556	364.299	60.83	150.467	295.232	279.725	53.7469
CONS	00H	NHS Newcastle West CCG	2014	1999	1103.78	894.537	214.591	346.549	610.097	636.676	191.04	942	533.302	408.536	68.2165	168.737	331.081	313.692	60.2733
CONS	08M	NHS Newham CCG	2014	1696	936.47	758.946	182.064	294.02	517.621	540.171	162.083	781	442.154	338.712	56.5574	139.898	274.495	260.078	49.9718
CONS	10N	NHS North & West Reading CCG	2014	1557	859.719	696.745	167.142	269.923	475.198	495.9	148.799	668	378.181	289.705	48.3743	119.657	234.779	222.448	42.7416
CONS	04J	NHS North Derbyshire CCG	2014	6343	3502.38	2838.44	680.915	1099.63	1935.89	2020.23	606.188	2597	1470.26	1126.29	188.066	465.192	912.758	864.817	166.167
CONS	00J	NHS North Durham CCG	2014	4268	2356.64	1909.9	458.166	739.905	1302.6	1359.35	407.884	1975	1118.12	856.537	143.023	353.775	694.146	657.687	126.369
CONS	06T	NHS North East Essex CCG	2014	6815	3763	3049.66	731.583	1181.46	2079.94	2170.56	651.296	2764	1564.81	1198.72	200.16	495.107	971.452	920.429	176.853
CONS	99M	NHS North East Hampshire and Farnham CCG	2014	3335	1841.47	1492.39	358.009	578.159	1017.85	1062.19	318.719	1439	814.673	624.079	104.208	257.764	505.76	479.196	92.0735
CONS	03H	NHS North East Lincolnshire CCG	2014	3276	1808.89	1465.98	351.675	567.931	999.838	1043.4	313.081	1439	814.673	624.079	104.208	257.764	505.76	479.196	92.0735
CONS	10J	NHS North Hampshire CCG	2014	3244	1791.22	1451.66	348.24	562.383	990.072	1033.2	310.023	1308	740.509	567.266	94.721	234.298	459.718	435.572	83.6916
CONS	03J	NHS North Kirklees CCG	2014	2588	1429	1158.11	277.819	448.658	789.86	824.27	247.33	900	509.525	390.321	65.175	161.214	316.32	299.705	57.5859
CONS	03K	NHS North Lincolnshire CCG	2014	2978	1644.34	1332.63	319.685	516.269	908.889	948.484	284.602	1152	652.192	499.611	83.424	206.354	404.889	383.623	73.71
CONS	01M	NHS North Manchester CCG	2014	1905	1051.87	852.472	204.5	330.253	581.408	606.737	182.057	868	491.408	376.443	62.8576	155.482	305.073	289.049	55.5384
CONS	06V	NHS North Norfolk CCG	2014	4696	2592.96	2101.42	504.111	814.103	1433.22	1495.66	448.787	1679	950.546	728.165	121.588	300.754	590.112	559.117	107.43
CONS	11T	NHS North Somerset CCG	2014	5011	2766.89	2242.38	537.926	868.712	1529.36	1595.99	478.891	2103	1190.59	912.049	152.292	376.704	739.133	700.312	134.559
CONS	05G	NHS North Staffordshire CCG	2014	4566	2521.18	2043.25	490.156	791.566	1393.55	1454.26	436.363	1988	1125.48	862.175	143.964	356.104	698.715	662.016	127.201
CONS	99C	NHS North Tyneside CCG	2014	3871	2137.43	1732.24	415.548	671.08	1181.43	1232.9	369.944	1507	853.171	653.57	109.132	269.944	529.659	501.84	96.4245
CONS	09Y	NHS North West Surrey CCG	2014	5781	3192.06	2586.95	620.585	1002.2	1764.37	1841.23	552.479	2546	1441.39	1104.17	184.373	456.057	894.833	847.833	162.904
CONS	99P	NHS North, East, West Devon CCG	2014	19532	10784.9	8740.41	2096.74	3386.09	5961.19	6220.88	1866.63	8110	4591.38	3517.22	587.299	1452.72	2850.39	2700.68	518.913
CONS	00L	NHS Northumberland CCG	2014	6774	3740.36	3031.31	727.182	1174.35	2067.43	2157.5	647.378	2517	1424.97	1091.6	182.273	450.862	884.64	838.176	161.049
CONS	06W	NHS Norwich CCG	2014	3282	1812.2	1468.67	352.319	568.971	1001.67	1045.31	313.654	1213	686.726	526.066	87.8414	217.281	426.328	403.936	77.6131
CONS	04K	NHS Nottingham City CCG	2014	3861	2131.91	1727.77	414.474	669.347	1178.38	1229.72	368.988	1369	775.044	593.721	99.1384	245.225	481.157	455.885	87.5946
CONS	04L	NHS Nottingham North & East CCG	2014	2592	1431.21	1159.9	278.249	449.352	791.081	825.544	247.712	909	514.62	394.224	65.8267	162.826	319.483	302.702	58.1618
CONS	04M	NHS Nottingham West CCG	2014	1852	1022.61	828.755	198.81	321.065	565.232	589.856	176.992	714	404.223	309.654	51.7055	127.897	250.947	237.766	45.6849
CONS	00Y	NHS Oldham CCG	2014	2918	1611.21	1305.78	313.244	505.867	890.577	929.374	278.867	1223	692.387	530.402	88.5655	219.072	429.843	407.266	78.2529
CONS	10Q	NHS Oxfordshire CCG	2014	10967	6055.58	4907.64	1177.3	1901.25	3347.14	3492.96	1048.09	4663	2639.9	2022.3	337.679	835.268	1638.89	1552.81	298.359
CONS	10R	NHS Portsmouth CCG	2014	3247	1792.88	1453.01	348.562	562.903	990.988	1034.16	310.309	1223	692.387	530.402	88.5655	219.072	429.843	407.266	78.2529
CONS	08N	NHS Redbridge CCG	2014	2693	1486.98	1205.1	289.091	466.861	821.906	857.712	257.365	1096	620.488	475.324	79.3686	196.323	385.207	364.975	70.1269
CONS	05J	NHS Redditch and Bromsgrove CCG	2014	2993	1652.63	1339.34	321.296	518.869	913.467	953.262	286.035	1229	695.784	533.005	89	220.147	431.952	409.264	78.6368
CONS	08P	NHS Richmond CCG	2014	2725	1504.65	1219.42	292.526	472.409	831.673	867.904	260.423	1021	578.027	442.797	73.9374	182.888	358.847	339.999	65.3281
CONS	03L	NHS Rotherham CCG	2014	4584	2531.12	2051.3	492.088	794.687	1399.04	1459.99	438.084	1743	986.779	755.921	126.222	312.218	612.605	580.43	111.525
CONS	04N	NHS Rushcliffe CCG	2014	2325	1283.78	1040.42	249.586	403.064	709.592	740.506	222.196	876	495.937	379.912	63.437	156.915	307.884	291.713	56.0503
CONS	01G	NHS Salford CCG	2014	3983	2199.27	1782.36	427.571	690.497	1215.62	1268.57	380.647	1998	1131.14	866.512	144.688	357.895	702.229	665.346	127.841
CONS	05L	NHS Sandwell and West Birmingham CCG	2014	6121	3379.8	2739.1	657.083	1061.14	1868.14	1949.52	584.972	2732	1546.69	1184.84	197.842	489.374	960.205	909.772	174.805
CONS	03M	NHS Scarborough and Ryedale CCG	2014	2876	1588.02	1286.99	308.736	498.586	877.758	915.997	274.854	1079	610.863	467.951	78.1375	193.278	379.232	359.314	69.0392
CONS	03N	NHS Sheffield CCG	2014	10022	5533.79	4484.76	1075.85	1737.42	3058.72	3191.98	957.782	4294	2431	1862.26	310.957	769.171	1509.2	1429.93	274.749
CONS	05N	NHS Shropshire CCG	2014	6681	3689.01	2989.69	717.199	1158.22	2039.05	2127.88	638.49	2638	1493.47	1144.07	191.035	472.537	927.168	878.47	168.791
CONS	10T	NHS Slough CCG	2014	1182	652.658	528.936	126.887	204.913	360.748	376.463	112.961	528	298.921	228.988	38.236	94.579	185.574	175.827	33.7838
CONS	05P	NHS Solihull CCG	2014	4415	2437.8	1975.68	473.946	765.389	1347.46	1406.16	421.933	1679	950.546	728.165	121.588	300.754	590.112	559.117	107.43
CONS	11X	NHS Somerset CCG	2014	12763	7047.27	5711.34	1370.1	2212.61	3895.28	4064.98	1219.73	5431	3074.7	2355.37	393.295	972.838	1908.81	1808.56	347.499
CONS	01R	NHS South Cheshire CCG	2014	3658	2019.82	1636.93	392.683	634.155	1116.43	1165.06	349.588	1586	897.896	687.832	114.853	284.095	557.425	528.148	101.479
CONS	99Q	NHS South Devon and Torbay CCG	2014	7236	3995.46	3238.05	776.777	1254.44	2208.43	2304.64	691.53	3004	1700.68	1302.8	217.54	538.097	1055.8	1000.35	192.209
CONS	05Q	NHS South East Staffs and Seisdon Peninsula CCG	2014	3990	2203.13	1785.49	428.323	691.71	1217.75	1270.8	381.316	1550	877.515	672.219	112.246	277.647	544.773	516.159	99.1758
CONS	10V	NHS South Eastern Hampshire CCG	2014	4446	2454.92	1989.55	477.274	770.763	1356.92	1416.04	424.895	1894	1072.27	821.408	137.157	339.266	665.677	630.713	121.186
CONS	12A	NHS South Gloucestershire CCG	2014	4762	2629.4	2130.96	511.196	825.545	1453.37	1516.68	455.095	2157	1221.16	935.469	156.203	386.377	758.112	718.294	138.014
CONS	10A	NHS South Kent Coast CCG	2014	4517	2494.12	2021.32	484.895	783.072	1378.59	1438.65	431.681	1900	1075.66	824.01	137.592	340.341	667.786	632.711	121.57
CONS	99D	NHS South Lincolnshire CCG	2014	3428	1892.82	1534	367.992	594.282	1046.23	1091.81	327.607	1517	858.832	657.907	109.856	271.735	533.174	505.17	97.0643
CONS	01N	NHS South Manchester CCG	2014	2095	1156.78	937.496	224.896	363.191	639.396	667.251	200.215	903	511.223	391.622	65.3922	161.752	317.374	300.704	57.7779
CONS	06Y	NHS South Norfolk CCG	2014	4899	2705.05	2192.26	525.903	849.296	1495.18	1560.32	468.188	1825	1033.2	791.484	132.16	326.906	641.426	607.736	116.772
CONS	10W	NHS South Reading CCG	2014	1164	642.719	520.881	124.954	201.792	355.254	370.731	111.241	545	308.545	236.361	39.4671	97.6241	191.549	181.488	34.8715
CONS	01T	NHS South Sefton CCG	2014	3016	1665.33	1349.64	323.765	522.857	920.486	960.587	288.233	1365	772.779	591.986	98.8487	244.508	479.751	454.553	87.3387
CONS	00M	NHS South Tees CCG	2014	5005	2763.58	2239.7	537.282	867.672	1527.53	1594.08	478.318	2151	1217.76	932.867	155.768	385.302	756.004	716.296	137.63
CONS	00N	NHS South Tyneside CCG	2014	2888	1594.65	1292.36	310.024	500.667	881.42	919.819	276	1346	762.022	583.746	97.4728	241.105	473.073	448.226	86.123
CONS	05R	NHS South Warwickshire CCG	2014	5526	3051.26	2472.84	593.211	957.993	1686.54	1760.01	528.109	2298	1300.99	996.619	166.413	411.633	807.669	765.248	147.036
CONS	04Q	NHS South West Lincolnshire CCG	2014	2744	1515.14	1227.92	294.566	475.703	837.472	873.956	262.239	1174	664.647	509.152	85.0171	210.295	412.621	390.949	75.1177
CONS	05T	NHS South Worcestershire CCG	2014	5956	3288.69	2665.26	639.371	1032.54	1817.78	1896.97	569.203	2421	1370.62	1049.96	175.321	433.666	850.9	806.208	154.906
CONS	10X	NHS Southampton CCG	2014	3490	1927.05	1561.75	374.648	605.03	1065.15	1111.55	333.532	1404	794.858	608.9	101.673	251.494	493.458	467.54	89.8341
CONS	99G	NHS Southend CCG	2014	3151	1739.87	1410.05	338.257	546.261	961.688	1003.58	301.135	1377	779.573	597.191	99.7177	246.658	483.969	458.549	88.1065
CONS	04R	NHS Southern Derbyshire CCG	2014	9037	4989.91	4043.99	970.113	1566.66	2758.1	2878.26	863.648	3391	1919.78	1470.64	245.565	607.419	1191.82	1129.22	216.971
CONS	01V	NHS Southport and Formby CCG	2014	2827	1560.97	1265.06	303.476	490.092	862.803	900.391	270.171	1121	634.641	486.166	81.179	200.801	393.994	373.3	71.7265
CONS	08Q	NHS Southwark CCG	2014	2105	1162.31	941.971	225.97	364.925	642.448	670.436	201.171	875	495.371	379.478	63.3646	156.736	307.533	291.38	55.9863
CONS	01X	NHS St Helens CCG	2014	3550	1960.18	1588.6	381.089	615.432	1083.46	1130.66	339.266	1546	875.25	670.484	111.956	276.93	543.367	514.827	98.9199
CONS	05V	NHS Stafford and Surrounds CCG	2014	2969	1639.37	1328.6	318.719	514.709	906.142	945.618	283.741	1173	664.08	508.718	84.9447	210.116	412.27	390.616	75.0537
CONS	01W	NHS Stockport CCG	2014	5732	3165	2565.02	615.324	993.705	1749.41	1825.62	547.796	2517	1424.97	1091.6	182.273	450.862	884.64	838.176	161.049
CONS	05W	NHS Stoke on Trent CCG	2014	4908	2710.02	2196.29	526.869	850.856	1497.93	1563.18	469.048	2195	1242.67	951.949	158.955	393.183	771.468	730.948	140.446
CONS	00P	NHS Sunderland CCG	2014	5208	2875.67	2330.54	559.074	902.864	1589.49	1658.73	497.718	2370	1341.75	1027.84	171.627	424.531	832.975	789.224	151.643
CONS	99H	NHS Surrey Downs CCG	2014	5318	2936.41	2379.76	570.882	921.934	1623.06	1693.77	508.231	2141	1212.1	928.53	155.044	383.511	752.489	712.966	136.991
CONS	10C	NHS Surrey Heath CCG	2014	1483	818.859	663.631	159.199	257.094	452.613	472.331	141.727	646	365.725	280.164	46.7811	115.716	227.047	215.122	41.3339
CONS	08T	NHS Sutton CCG	2014	2395	1322.43	1071.74	257.101	415.2	730.956	762.8	228.885	1122	635.207	486.6	81.2515	200.98	394.345	373.633	71.7905
CONS	10D	NHS Swale CCG	2014	1651	911.623	738.809	177.233	286.219	503.887	525.839	157.783	747	422.905	323.966	54.0952	133.808	262.545	248.756	47.7963
CONS	12D	NHS Swindon CCG	2014	3335	1841.47	1492.39	358.009	578.159	1017.85	1062.19	318.719	1418	802.784	614.972	102.687	254.002	498.379	472.203	90.7299
CONS	01Y	NHS Tameside and Glossop CCG	2014	3849	2125.28	1722.4	413.186	667.266	1174.72	1225.89	367.841	1766	999.801	765.896	127.888	316.338	620.689	588.089	112.996
CONS	05X	NHS Telford & Wrekin CCG	2014	2663	1470.41	1191.67	285.87	461.66	812.75	848.158	254.498	1043	590.482	452.338	75.5305	186.829	366.579	347.325	66.7357
CONS	10E	NHS Thanet CCG	2014	2912	1607.9	1303.1	312.6	504.827	888.745	927.463	278.294	1305	738.811	565.965	94.5037	233.761	458.663	434.573	83.4996
CONS	07G	NHS Thurrock CCG	2014	2096	1157.34	937.943	225.004	363.365	639.701	667.57	200.311	840	475.556	364.299	60.83	150.467	295.232	279.725	53.7469
CONS	08V	NHS Tower Hamlets CCG	2014	1524	841.498	681.978	163.6	264.202	465.126	485.389	145.646	687	388.937	297.945	49.7502	123.06	241.457	228.775	43.9573
CONS	02A	NHS Trafford CCG	2014	4094	2260.56	1832.03	439.487	709.74	1249.49	1303.93	391.255	1795	1016.22	778.473	129.988	321.533	630.882	597.746	114.852
CONS	03Q	NHS Vale of York CCG	2014	6528	3604.53	2921.23	700.774	1131.7	1992.35	2079.15	623.868	2505	1418.18	1086.39	181.404	448.713	880.423	834.18	160.281
CONS	02D	NHS Vale Royal CCG	2014	1984	1095.49	887.824	212.98	343.948	605.519	631.898	189.607	839	474.99	363.866	60.7576	150.287	294.88	279.392	53.6829
CONS	03R	NHS Wakefield CCG	2014	6409	3538.82	2867.98	688	1111.07	1956.03	2041.25	612.495	2525	1429.5	1095.07	182.852	452.295	887.452	840.84	161.561
CONS	05Y	NHS Walsall CCG	2014	4505	2487.5	2015.95	483.607	780.991	1374.93	1434.83	430.534	2180	1234.18	945.444	157.868	390.496	766.196	725.953	139.486
CONS	08W	NHS Waltham Forest CCG	2014	2266	1251.2	1014.02	243.253	392.836	691.585	721.714	216.557	879	497.636	381.213	63.6542	157.452	308.939	292.712	56.2423
CONS	08X	NHS Wandsworth CCG	2014	2828	1561.52	1265.51	303.583	490.265	863.108	900.71	270.266	1178	666.911	510.886	85.3068	211.011	414.027	392.281	75.3736
CONS	02E	NHS Warrington CCG	2014	3497	1930.92	1564.88	375.399	606.243	1067.29	1113.78	334.201	1313	743.34	569.435	95.083	235.194	461.475	437.237	84.0115
CONS	05H	NHS Warwickshire North CCG	2014	2919	1611.77	1306.23	313.352	506.041	890.882	929.693	278.963	1311	742.208	568.567	94.9382	234.835	460.772	436.571	83.8835
CONS	02F	NHS West Cheshire CCG	2014	5360	2959.6	2398.56	575.391	929.215	1635.88	1707.14	512.244	2224	1259.09	964.526	161.055	398.378	781.661	740.605	142.301
CONS	07H	NHS West Essex CCG	2014	4872	2690.14	2180.18	523.004	844.615	1486.94	1551.72	465.607	2053	1162.28	890.365	148.671	367.747	721.56	683.661	131.36
CONS	11A	NHS West Hampshire CCG	2014	10961	6052.27	4904.96	1176.65	1900.21	3345.31	3491.05	1047.52	4418	2501.2	1916.04	319.937	791.382	1552.78	1471.22	282.683
CONS	99J	NHS West Kent CCG	2014	9112	5031.32	4077.55	978.164	1579.67	2780.99	2902.14	870.816	4004	2266.82	1736.49	289.956	717.224	1407.27	1333.36	256.193
CONS	02G	NHS West Lancashire CCG	2014	2103	1161.2	941.076	225.755	364.578	641.838	669.799	200.98	836	473.292	362.565	60.5403	149.75	293.826	278.393	53.4909
CONS	04V	NHS West Leicestershire CCG	2014	6501	3589.62	2909.15	697.876	1127.02	1984.11	2070.55	621.288	2771	1568.77	1201.75	200.666	496.36	973.913	922.76	177.301
CONS	08Y	NHS West London (Kensington and Chelsea, Queen's Park and Paddington) CCG	2014	2344	1294.27	1048.92	251.626	406.358	715.391	746.557	224.011	829	469.329	359.529	60.0334	148.496	291.365	276.062	53.0431
CONS	07J	NHS West Norfolk CCG	2014	4451	2457.68	1991.79	477.81	771.63	1358.45	1417.63	425.373	1675	948.282	726.43	121.298	300.037	588.706	557.785	107.174
CONS	07K	NHS West Suffolk CCG	2014	4565	2520.63	2042.8	490.048	791.393	1393.24	1453.94	436.268	1723	975.457	747.247	124.774	308.636	605.576	573.769	110.245
CONS	02H	NHS Wigan Borough CCG	2014	5897	3256.11	2638.86	633.037	1022.31	1799.77	1878.18	563.564	2575	1457.81	1116.75	186.473	461.252	905.025	857.491	164.76
CONS	99N	NHS Wiltshire CCG	2014	9956	5497.34	4455.23	1068.77	1725.98	3038.58	3170.96	951.475	3924	2221.53	1701.8	284.163	702.894	1379.15	1306.72	251.075
CONS	11C	NHS Windsor, Ascot and Maidenhead CCG	2014	2443	1348.94	1093.22	262.254	423.521	745.606	778.088	233.473	982	555.948	425.883	71.1131	175.903	345.14	327.012	62.8327
CONS	12F	NHS Wirral CCG	2014	7368	4068.34	3297.12	790.947	1277.32	2248.72	2346.69	704.145	3222	1824.1	1397.35	233.326	577.147	1132.42	1072.95	206.158
CONS	11D	NHS Wokingham CCG	2014	2413	1332.37	1079.8	259.033	418.32	736.45	768.533	230.606	1008	570.668	437.159	72.996	180.56	354.278	335.67	64.4963
CONS	06A	NHS Wolverhampton CCG	2014	4099	2263.32	1834.27	440.024	710.607	1251.02	1305.52	391.733	1766	999.801	765.896	127.888	316.338	620.689	588.089	112.996
CONS	06D	NHS Wyre Forest CCG	2014	2472	1364.95	1106.2	265.367	428.548	754.457	787.325	236.244	1076	609.165	466.65	77.9203	192.74	378.178	358.314	68.8472
CONS	02N	NHS Airedale, Wharfedale and Craven CCG	2015	3581	1998.43	1602.47	344.399	551.23	1053.42	1191.12	440.839	2156	1227.37	928.136	149.879	370.459	741.958	736.388	157.316
CONS	09C	NHS Ashford CCG	2015	3135	1749.53	1402.89	301.505	482.577	922.217	1042.77	385.934	1884	1072.53	811.043	130.97	323.722	648.353	643.485	137.469
CONS	10Y	NHS Aylesbury Vale CCG	2015	3943	2200.45	1764.46	379.214	606.954	1159.9	1311.53	485.403	2604	1482.41	1121	181.023	447.437	896.131	889.403	190.006
CONS	07L	NHS Barking & Dagenham CCG	2015	1696	946.477	758.946	163.111	261.069	498.909	564.127	208.786	1071	609.702	461.055	74.4529	184.027	368.57	365.803	78.1474
CONS	07M	NHS Barnet CCG	2015	5054	2820.46	2261.62	486.063	777.972	1486.73	1681.07	622.173	3096	1762.5	1332.8	215.225	531.976	1065.45	1057.45	225.905
CONS	02P	NHS Barnsley CCG	2015	4639	2588.86	2075.92	446.151	714.091	1364.65	1543.03	571.084	3001	1708.42	1291.9	208.621	515.652	1032.75	1025	218.973
CONS	99E	NHS Basildon and Brentwood CCG	2015	4572	2551.47	2045.93	439.708	703.777	1344.94	1520.75	562.836	2928	1666.86	1260.47	203.546	503.109	1007.63	1000.07	213.647
CONS	02Q	NHS Bassetlaw CCG	2015	2538	1416.37	1135.73	244.09	390.679	746.598	844.195	312.44	1716	976.89	738.721	119.292	294.855	590.538	586.105	125.211
CONS	11E	NHS Bath and North East Somerset CCG	2015	3925	2190.4	1756.41	377.483	604.183	1154.61	1305.54	483.187	2607	1484.12	1122.29	181.231	447.953	897.164	890.428	190.224
CONS	06F	NHS Bedfordshire CCG	2015	7636	4261.38	3417.05	734.385	1175.42	2246.27	2539.9	940.03	4896	2787.21	2107.68	340.356	841.264	1684.89	1672.24	357.245
CONS	07N	NHS Bexley CCG	2015	3743	2088.83	1674.96	359.979	576.167	1101.07	1245	460.782	2364	1345.78	1017.68	164.339	406.199	813.538	807.431	172.494
CONS	13P	NHS Birmingham CrossCity CCG	2015	9974	5566.13	4463.29	959.239	1535.32	2934.03	3317.57	1227.85	6147	3499.38	2646.22	427.322	1056.22	2115.41	2099.52	448.527
CONS	04X	NHS Birmingham South and Central CCG	2015	3130	1746.74	1400.65	301.025	481.807	920.746	1041.11	385.319	1994	1135.15	858.397	138.617	342.623	686.208	681.056	145.496
CONS	00Q	NHS Blackburn with Darwen CCG	2015	2293	1279.64	1026.1	220.527	352.966	674.527	762.702	282.28	1424	810.659	613.018	98.9925	244.681	490.05	486.371	103.905
CONS	00R	NHS Blackpool CCG	2015	3738	2086.04	1672.73	359.498	575.398	1099.6	1243.34	460.166	2385	1357.74	1026.72	165.799	409.807	820.765	814.603	174.026
CONS	00T	NHS Bolton CCG	2015	4559	2544.21	2040.12	438.457	701.776	1341.11	1516.42	561.236	3039	1730.05	1308.26	211.263	522.182	1045.83	1037.98	221.746
CONS	10G	NHS Bracknell and Ascot CCG	2015	1973	1101.06	882.902	189.751	303.708	580.393	656.263	242.886	1211	689.402	521.323	84.1853	208.082	416.749	413.62	88.3628
CONS	02W	NHS Bradford City CCG	2015	522	291.309	233.591	50.2028	80.3525	153.556	173.629	64.2608	314	178.755	135.174	21.8284	53.9536	108.059	107.248	22.9116
CONS	02R	NHS Bradford Districts CCG	2015	4955	2765.21	2217.32	476.542	762.733	1457.6	1648.14	609.985	3401	1936.13	1464.1	236.428	584.383	1170.41	1161.62	248.16
CONS	07P	NHS Brent CCG	2015	2746	1532.44	1228.81	264.094	422.697	807.785	913.38	338.046	1547	880.681	665.968	107.543	265.816	532.379	528.382	112.88
CONS	09D	NHS Brighton & Hove CCG	2015	4073	2272.99	1822.63	391.717	626.965	1198.15	1354.77	501.407	2245	1278.04	966.45	156.066	385.751	772.586	766.786	163.81
CONS	11H	NHS Bristol CCG	2015	6990	3900.87	3127.97	672.256	1075.98	2056.23	2325.03	860.504	4429	2521.35	1906.64	307.892	761.021	1524.18	1512.74	323.17
CONS	07Q	NHS Bromley CCG	2015	6048	3375.17	2706.43	581.66	930.981	1779.13	2011.7	744.539	3756	2138.23	1616.92	261.107	645.382	1292.58	1282.87	274.063
CONS	00V	NHS Bury CCG	2015	3027	1689.26	1354.56	291.119	465.952	890.447	1006.85	372.639	2035	1158.49	876.047	141.467	349.668	700.318	695.06	148.487
CONS	02T	NHS Calderdale CCG	2015	3413	1904.67	1527.29	328.242	525.37	1004	1135.24	420.157	2118	1205.74	911.778	147.237	363.929	728.881	723.409	154.544
CONS	06H	NHS Cambridgeshire and Peterborough CCG	2015	14492	8087.46	6485.05	1393.75	2230.78	4263.08	4820.36	1784.04	8830	5026.77	3801.23	613.837	1517.23	3038.72	3015.91	644.297
CONS	07R	NHS Camden CCG	2015	2440	1361.68	1091.88	234.665	375.594	717.77	811.598	300.376	1430	814.075	615.601	99.4096	245.712	492.115	488.42	104.343
CONS	04Y	NHS Cannock Chase CCG	2015	2498	1394.04	1117.84	240.243	384.522	734.832	830.89	307.516	1601	911.422	689.214	111.297	275.095	550.962	546.826	116.82
CONS	09E	NHS Canterbury and Coastal CCG	2015	4744	2647.46	2122.9	456.249	730.253	1395.53	1577.96	584.01	3069	1747.13	1321.17	213.348	527.337	1056.15	1048.23	223.935
CONS	99F	NHS Castle Point and Rochford CCG	2015	3664	2044.75	1639.61	352.382	564.007	1077.83	1218.73	451.057	2521	1435.16	1085.27	175.253	433.176	867.568	861.054	183.949
CONS	09A	NHS Central London (Westminster) CCG	2015	2217	1237.23	992.09	213.218	341.267	652.17	737.423	272.924	1330	757.146	572.552	92.4579	228.53	457.701	454.265	97.0458
CONS	00W	NHS Central Manchester CCG	2015	1700	948.709	760.736	163.496	261.684	500.086	565.457	209.279	1081	615.395	465.36	75.1481	185.745	372.011	369.219	78.8771
CONS	10H	NHS Chiltern CCG	2015	6339	3537.57	2836.65	609.647	975.775	1864.73	2108.49	780.363	4421	2516.8	1903.2	307.336	759.647	1521.43	1510	322.586
CONS	00X	NHS Chorley and South Ribble CCG	2015	3468	1935.37	1551.9	333.531	533.836	1020.17	1153.53	426.928	2027	1153.94	872.603	140.911	348.293	697.564	692.327	147.904
CONS	07T	NHS City and Hackney CCG	2015	2026	1130.64	906.619	194.849	311.866	595.984	673.892	249.411	1227	698.51	528.211	85.2976	210.832	422.255	419.085	89.5303
CONS	09G	NHS Coastal West Sussex CCG	2015	12681	7076.81	5674.65	1219.58	1952.01	3730.34	4217.98	1561.09	7887	4489.93	3395.27	548.282	1355.2	2714.2	2693.83	575.489
CONS	03V	NHS Corby CCG	2015	1097	612.196	490.899	105.503	168.863	322.702	364.886	135.046	762	433.794	328.033	52.9721	130.932	262.232	260.263	55.6007
CONS	05A	NHS Coventry and Rugby CCG	2015	6677	3726.19	2987.9	642.154	1027.8	1964.16	2220.92	821.972	3990	2271.44	1717.65	277.374	685.589	1373.1	1362.8	291.138
CONS	09H	NHS Crawley CCG	2015	1790	998.935	801.011	172.151	275.538	526.561	595.393	220.358	1123	639.305	483.44	78.0678	192.962	386.465	383.564	81.9417
CONS	07V	NHS Croydon CCG	2015	4152	2317.08	1857.99	399.314	639.126	1221.39	1381.05	511.132	2451	1395.31	1055.13	170.387	421.148	843.478	837.146	178.842
CONS	01H	NHS Cumbria CCG	2015	11577	6460.71	5180.61	1113.41	1782.07	3405.58	3850.76	1425.19	7019	3995.8	3021.61	487.941	1206.05	2415.49	2397.36	512.154
CONS	00C	NHS Darlington CCG	2015	2097	1170.26	938.391	201.677	322.795	616.87	697.508	258.151	1420	808.382	611.296	98.7144	243.994	488.674	485.005	103.613
CONS	09J	NHS Dartford, Gravesham and Swanley CCG	2015	4318	2409.72	1932.27	415.279	664.678	1270.22	1436.26	531.567	2846	1620.18	1225.17	197.846	489.019	979.412	972.059	207.664
CONS	02X	NHS Doncaster CCG	2015	6265	3496.27	2803.54	602.53	964.384	1842.96	2083.88	771.253	4248	2418.31	1828.72	295.309	729.921	1461.89	1450.92	309.963
CONS	11J	NHS Dorset CCG	2015	20088	11210.4	8989.22	1931.94	3092.19	5909.25	6681.71	2472.93	12507	7120.02	5384.14	869.452	2149.04	4304.11	4271.8	912.596
CONS	05C	NHS Dudley CCG	2015	6795	3792.04	3040.71	653.502	1045.97	1998.87	2260.17	836.498	4566	2599.35	1965.62	317.416	784.561	1571.33	1559.53	333.166
CONS	00D	NHS Durham Dales, Easington and Sedgefield CCG	2015	5771	3220.59	2582.48	555.02	888.342	1697.64	1919.56	710.439	4025	2291.36	1732.72	279.807	691.603	1385.15	1374.75	293.691
CONS	07W	NHS Ealing CCG	2015	4208	2348.33	1883.05	404.7	647.746	1237.86	1399.67	518.026	2489	1416.95	1071.49	173.028	427.677	856.555	850.125	181.614
CONS	06K	NHS East and North Hertfordshire CCG	2015	9802	5470.14	4386.32	942.698	1508.84	2883.43	3260.36	1206.68	6214	3537.52	2675.06	431.98	1067.73	2138.46	2122.41	453.416
CONS	01A	NHS East Lancashire CCG	2015	6300	3515.8	2819.2	605.896	969.772	1853.26	2095.52	775.562	3773	2147.9	1624.24	262.288	648.303	1298.43	1288.68	275.304
CONS	03W	NHS East Leicestershire and Rutland CCG	2015	6897	3848.97	3086.35	663.312	1061.67	2028.88	2294.09	849.055	4578	2606.18	1970.78	318.25	786.623	1575.46	1563.63	334.042
CONS	02Y	NHS East Riding of Yorkshire CCG	2015	7084	3953.33	3170.03	681.297	1090.45	2083.89	2356.29	872.076	4434	2524.2	1908.79	308.239	761.88	1525.9	1514.44	323.535
CONS	05D	NHS East Staffordshire CCG	2015	2514	1402.97	1124.99	241.781	386.985	739.538	836.212	309.486	1573	895.482	677.161	109.351	270.284	541.327	537.262	114.777
CONS	09L	NHS East Surrey CCG	2015	3499	1952.67	1565.77	336.513	538.608	1029.29	1163.84	430.744	2141	1218.83	921.679	148.836	367.881	736.796	731.264	156.222
CONS	09F	NHS Eastbourne, Hailsham and Seaford CCG	2015	5820	3247.93	2604.4	559.733	895.884	1712.06	1935.86	716.471	3744	2131.4	1611.75	260.272	643.32	1288.45	1278.77	273.188
CONS	01C	NHS Eastern Cheshire CCG	2015	4788	2672.01	2142.59	460.481	737.026	1408.48	1592.59	589.427	2991	1702.73	1287.6	207.926	513.934	1029.31	1021.58	218.244
CONS	07X	NHS Enfield CCG	2015	3580	1997.87	1602.02	344.303	551.077	1053.12	1190.79	440.716	2201	1252.99	947.508	153.007	378.191	757.444	751.758	160.6
CONS	03X	NHS Erewash CCG	2015	1852	1033.53	828.755	178.114	285.082	544.799	616.016	227.99	1275	725.836	548.875	88.6344	219.079	438.774	435.48	93.0327
CONS	10K	NHS Fareham and Gosport CCG	2015	4280	2388.51	1915.27	411.625	658.829	1259.04	1423.62	526.889	2628	1496.08	1131.33	182.691	451.561	904.39	897.601	191.757
CONS	02M	NHS Fylde & Wyre CCG	2015	3859	2153.57	1726.87	371.135	594.024	1135.19	1283.59	475.062	2501	1423.78	1076.66	173.863	429.739	860.685	854.223	182.49
CONS	11M	NHS Gloucestershire CCG	2015	13388	7471.36	5991.02	1287.58	2060.84	3938.32	4453.14	1648.13	8997	5121.84	3873.12	625.446	1545.93	3096.2	3072.95	656.482
CONS	06M	NHS Great Yarmouth & Waveney CCG	2015	5110	2851.71	2286.68	491.449	786.593	1503.2	1699.7	629.067	2920	1662.31	1257.03	202.99	501.734	1004.88	997.334	213.063
CONS	03A	NHS Greater Huddersfield CCG	2015	3832	2138.5	1714.79	368.539	589.867	1127.25	1274.61	471.738	2305	1312.2	992.279	160.237	396.061	793.234	787.279	168.188
CONS	01E	NHS Greater Preston CCG	2015	3485	1944.85	1559.51	335.166	536.453	1025.18	1159.19	429.021	2123	1208.59	913.93	147.585	364.788	730.602	725.116	154.909
CONS	08A	NHS Greenwich CCG	2015	2670	1490.03	1194.8	256.785	410.998	785.429	888.101	328.69	1490	848.232	641.43	103.581	256.022	512.763	508.914	108.721
CONS	09N	NHS Guildford and Waverley CCG	2015	4408	2459.95	1972.54	423.935	678.532	1296.69	1466.2	542.647	2907	1654.91	1251.43	202.086	499.501	1000.4	992.894	212.114
CONS	01F	NHS Halton CCG	2015	2527	1410.23	1130.81	243.032	388.986	743.363	840.536	311.086	1662	946.148	715.474	115.538	285.576	571.955	567.661	121.271
CONS	03D	NHS Hambleton, Richmondshire and Whitby CCG	2015	3619	2019.63	1619.47	348.054	557.08	1064.59	1203.76	445.517	2506	1426.62	1078.81	174.21	430.598	862.406	855.931	182.855
CONS	08C	NHS Hammersmith and Fulham CCG	2015	1963	1095.48	878.427	188.79	302.169	577.452	652.937	241.655	1126	641.013	484.732	78.2764	193.477	387.498	384.588	82.1606
CONS	03Y	NHS Hardwick CCG	2015	2131	1189.23	953.605	204.947	328.029	626.872	708.817	262.337	1488	847.093	640.569	103.442	255.678	512.075	508.23	108.575
CONS	08D	NHS Haringey CCG	2015	2343	1307.54	1048.47	225.336	360.663	689.236	779.333	288.435	1328	756.008	571.691	92.3188	228.186	457.013	453.582	96.8999
CONS	03E	NHS Harrogate and Rural District CCG	2015	3740	2087.16	1673.62	359.691	575.706	1100.19	1244.01	460.413	2368	1348.06	1019.4	164.617	406.886	814.915	808.797	172.785
CONS	08E	NHS Harrow CCG	2015	3204	1788.04	1433.76	308.141	493.198	942.514	1065.72	394.428	1847	1051.47	795.115	128.398	317.364	635.62	630.848	134.77
CONS	00K	NHS Hartlepool and Stockton-on-Tees CCG	2015	5680	3169.8	2541.75	546.268	874.334	1670.87	1889.29	699.236	3587	2042.02	1544.17	249.358	616.343	1234.42	1225.15	261.732
CONS	09P	NHS Hastings & Rother CCG	2015	4902	2735.63	2193.61	471.445	754.575	1442.01	1630.51	603.461	3210	1827.4	1381.87	223.15	551.564	1104.68	1096.38	234.223
CONS	08F	NHS Havering CCG	2015	4244	2368.42	1899.16	408.162	653.287	1248.45	1411.65	522.458	2603	1481.84	1120.57	180.953	447.265	895.787	889.062	189.933
CONS	05F	NHS Herefordshire CCG	2015	4198	2342.75	1878.57	403.738	646.207	1234.92	1396.35	516.795	2837	1615.06	1221.3	197.22	487.473	976.315	968.985	207.007
CONS	06N	NHS Herts Valleys CCG	2015	10370	5787.12	4640.49	997.324	1596.27	3050.52	3449.29	1276.6	6649	3785.16	2862.33	462.22	1142.48	2288.16	2270.98	485.156
CONS	01D	NHS Heywood, Middleton & Rochdale CCG	2015	3195	1783.01	1429.74	307.276	491.813	939.867	1062.73	393.32	2082	1185.25	896.28	144.735	357.744	716.492	711.113	151.917
CONS	99K	NHS High Weald Lewes Havens CCG	2015	3866	2157.48	1730	371.809	595.101	1137.25	1285.92	475.924	2446	1392.47	1052.98	170.039	420.289	841.758	835.438	178.477
CONS	08G	NHS Hillingdon CCG	2015	3837	2141.29	1717.03	369.02	590.637	1128.72	1276.27	472.354	2305	1312.2	992.279	160.237	396.061	793.234	787.279	168.188
CONS	09X	NHS Horsham and Mid Sussex CCG	2015	4650	2595	2080.84	447.209	715.784	1367.88	1546.69	572.438	2847	1620.75	1225.6	197.915	489.191	979.756	972.401	207.736
CONS	07Y	NHS Hounslow CCG	2015	2916	1627.31	1304.89	280.443	448.866	857.794	969.926	358.974	1808	1029.26	778.326	125.687	310.663	622.199	617.527	131.924
CONS	03F	NHS Hull CCG	2015	4052	2261.28	1813.24	389.697	623.732	1191.97	1347.78	498.821	2538	1444.84	1092.58	176.435	436.097	873.418	866.861	185.19
CONS	06L	NHS Ipswich and East Suffolk CCG	2015	8540	4765.87	3821.58	821.326	1314.58	2512.19	2840.59	1051.32	5514	3139.03	2373.72	383.318	947.453	1897.57	1883.32	402.339
CONS	10L	NHS Isle of Wight CCG	2015	3205	1788.6	1434.21	308.238	493.352	942.808	1066.05	394.552	1933	1100.42	832.137	134.377	332.141	665.216	660.221	141.045
CONS	08H	NHS Islington CCG	2015	2046	1141.8	915.569	196.772	314.945	601.868	680.545	251.873	1056	601.163	454.597	73.4102	181.449	363.408	360.68	77.0529
CONS	11N	NHS Kernow CCG	2015	12875	7185.07	5761.46	1238.24	1981.87	3787.41	4282.51	1584.98	8089	4604.93	3482.23	562.325	1389.91	2783.72	2762.82	590.228
CONS	08J	NHS Kingston CCG	2015	2301	1284.11	1029.68	221.296	354.198	676.881	765.363	283.265	1281	729.251	551.458	89.0515	220.11	440.839	437.529	93.4705
CONS	01J	NHS Knowsley CCG	2015	2840	1584.9	1270.88	273.134	437.167	835.437	944.646	349.618	1883	1071.96	810.612	130.901	323.55	648.009	643.144	137.396
CONS	08K	NHS Lambeth CCG	2015	2568	1433.11	1149.16	246.975	395.297	755.423	854.173	316.134	1543	878.404	664.246	107.265	265.129	531.002	527.016	112.588
CONS	01K	NHS Lancashire North CCG	2015	3233	1804.22	1446.74	310.931	497.662	951.045	1075.37	397.998	1959	1115.23	843.33	136.184	336.609	674.163	669.102	142.942
CONS	02V	NHS Leeds North CCG	2015	3368	1879.56	1507.15	323.914	518.443	990.758	1120.27	414.618	2094	1192.08	901.446	145.569	359.805	720.622	715.211	152.792
CONS	03G	NHS Leeds South and East CCG	2015	4129	2304.25	1847.69	397.102	635.585	1214.62	1373.4	508.301	2543	1447.69	1094.74	176.782	436.956	875.139	868.569	185.555
CONS	03C	NHS Leeds West CCG	2015	5064	2826.04	2266.1	487.025	779.512	1489.67	1684.4	623.404	3129	1781.29	1347	217.519	537.646	1076.8	1068.72	228.313
CONS	04C	NHS Leicester City CCG	2015	3670	2048.09	1642.3	352.959	564.93	1079.6	1220.72	451.795	2568	1461.92	1105.5	178.52	441.251	883.742	877.107	187.379
CONS	08L	NHS Lewisham CCG	2015	2522	1407.44	1128.57	242.551	388.217	741.892	838.873	310.471	1445	822.614	622.058	100.452	248.29	497.277	493.544	105.437
CONS	03T	NHS Lincolnshire East CCG	2015	6058	3380.75	2710.91	582.622	932.52	1782.07	2015.02	745.77	4071	2317.55	1752.52	283.005	699.507	1400.98	1390.46	297.048
CONS	04D	NHS Lincolnshire West CCG	2015	4455	2486.18	1993.58	428.455	685.767	1310.52	1481.83	548.433	3075	1750.55	1323.76	213.765	528.368	1058.22	1050.27	224.373
CONS	99A	NHS Liverpool CCG	2015	8604	4801.58	3850.22	827.481	1324.43	2531.02	2861.88	1059.2	5579	3176.03	2401.7	387.836	958.622	1919.94	1905.52	407.082
CONS	06P	NHS Luton CCG	2015	2311	1289.69	1034.15	222.258	355.737	679.822	768.689	284.496	1485	845.385	639.278	103.233	255.163	511.043	507.206	108.356
CONS	04E	NHS Mansfield & Ashfield CCG	2015	3296	1839.38	1474.93	316.99	507.36	969.578	1096.32	405.754	2120	1206.88	912.639	147.376	364.273	729.569	724.092	154.69
CONS	09W	NHS Medway CCG	2015	4320	2410.84	1933.17	415.472	664.986	1270.81	1436.93	531.814	2829	1610.5	1217.86	196.664	486.098	973.562	966.253	206.423
CONS	08R	NHS Merton CCG	2015	2341	1306.43	1047.58	225.143	360.355	688.647	778.668	288.189	1431	814.644	616.031	99.4791	245.884	492.459	488.762	104.415
CONS	06Q	NHS Mid Essex CCG	2015	6714	3746.84	3004.46	645.712	1033.5	1975.04	2233.22	826.527	4292	2443.36	1847.66	298.368	737.481	1477.03	1465.94	313.173
CONS	04F	NHS Milton Keynes CCG	2015	3290	1836.03	1472.25	316.412	506.436	967.813	1094.33	405.015	2073	1180.12	892.406	144.109	356.197	713.395	708.039	151.26
CONS	04G	NHS Nene CCG	2015	11058	6171.07	4948.37	1063.49	1702.18	3252.91	3678.13	1361.3	7485	4261.08	3222.22	520.336	1286.12	2575.86	2556.52	546.156
CONS	04H	NHS Newark & Sherwood CCG	2015	2823	1575.41	1263.27	271.499	434.55	830.436	938.992	347.525	1842	1048.62	792.962	128.051	316.505	633.899	629.14	134.405
CONS	10M	NHS Newbury and District CCG	2015	1939	1082.09	867.687	186.481	298.474	570.392	644.954	238.701	1209	688.263	520.462	84.0463	207.739	416.061	412.937	88.2169
CONS	13T	NHS Newcastle Gateshead CCG	2015	8075	4506.37	3613.5	776.605	1243	2375.41	2685.92	994.073	5291	3012.08	2277.72	367.815	909.136	1820.83	1807.16	386.067
CONS	08M	NHS Newham CCG	2015	1812	1011.21	810.856	174.267	278.925	533.032	602.711	223.066	1163	662.076	500.66	80.8485	199.835	400.231	397.226	84.8604
CONS	10N	NHS North & West Reading CCG	2015	1712	955.406	766.106	164.65	263.532	503.616	569.449	210.756	1109	631.335	477.413	77.0946	190.556	381.647	378.782	80.9202
CONS	04J	NHS North Derbyshire CCG	2015	6747	3765.26	3019.23	648.886	1038.58	1984.75	2244.2	830.589	4542	2585.68	1955.29	315.747	780.438	1563.07	1551.33	331.415
CONS	00J	NHS North Durham CCG	2015	4542	2534.73	2032.51	436.822	699.159	1336.11	1510.77	559.143	3130	1781.86	1347.43	217.589	537.818	1077.15	1069.06	228.386
CONS	06T	NHS North East Essex CCG	2015	7299	4073.31	3266.24	701.974	1123.55	2147.13	2427.81	898.543	4526	2576.57	1948.4	314.635	777.688	1557.56	1545.87	330.248
CONS	99M	NHS North East Hampshire and Farnham CCG	2015	3734	2083.81	1670.94	359.114	574.782	1098.42	1242.01	459.674	2448	1393.6	1053.84	170.178	420.632	842.446	836.121	178.623
CONS	03H	NHS North East Lincolnshire CCG	2015	3425	1911.37	1532.66	329.396	527.217	1007.53	1139.23	421.635	2296	1307.07	988.405	159.611	394.514	790.137	784.205	167.532
CONS	10J	NHS North Hampshire CCG	2015	3550	1981.13	1588.6	341.418	546.459	1044.3	1180.81	437.023	2263	1288.29	974.199	157.317	388.844	778.781	772.934	165.124
CONS	03J	NHS North Kirklees CCG	2015	2733	1525.19	1223	262.844	420.696	803.961	909.056	336.446	1688	960.95	726.667	117.345	290.044	580.902	576.541	123.168
CONS	03K	NHS North Lincolnshire CCG	2015	3069	1712.7	1373.35	295.158	472.417	902.802	1020.82	377.809	1967	1119.78	846.774	136.74	337.983	676.916	671.834	143.526
CONS	01M	NHS North Manchester CCG	2015	2048	1142.92	916.464	196.964	315.253	602.456	681.21	252.119	1367	778.21	588.48	95.03	234.887	470.434	466.903	99.7456
CONS	06V	NHS North Norfolk CCG	2015	4962	2769.11	2220.46	477.215	763.811	1459.66	1650.47	610.847	3079	1752.82	1325.48	214.043	529.055	1059.6	1051.64	224.665
CONS	11T	NHS North Somerset CCG	2015	5396	3011.31	2414.67	518.955	830.617	1587.33	1794.83	664.275	3497	1990.78	1505.42	243.102	600.879	1203.44	1194.41	255.165
CONS	05G	NHS North Staffordshire CCG	2015	4773	2663.64	2135.88	459.039	734.717	1404.06	1587.6	587.58	3082	1754.53	1326.77	214.252	529.57	1060.63	1052.67	224.884
CONS	99C	NHS North Tyneside CCG	2015	4128	2303.69	1847.25	397.006	635.431	1214.33	1373.06	508.177	2504	1425.48	1077.95	174.071	430.254	861.718	855.248	182.709
CONS	09Y	NHS North West Surrey CCG	2015	6180	3448.84	2765.5	594.355	951.3	1817.96	2055.6	760.789	3888	2213.37	1673.74	270.283	668.063	1338	1327.96	283.695
CONS	99P	NHS North, East, West Devon CCG	2015	20436	11404.6	9144.95	1965.41	3145.75	6011.62	6797.46	2515.77	13411	7634.65	5773.3	932.295	2304.37	4615.21	4580.56	978.558
CONS	00L	NHS Northumberland CCG	2015	7287	4066.61	3260.87	700.82	1121.7	2143.6	2423.82	897.066	4266	2428.56	1836.47	296.56	733.013	1468.09	1457.06	311.276
CONS	06W	NHS Norwich CCG	2015	3396	1895.19	1519.68	326.607	522.753	998.995	1129.58	418.065	2204	1254.7	948.8	153.216	378.706	758.477	752.782	160.819
CONS	04K	NHS Nottingham City CCG	2015	4033	2250.67	1804.74	387.87	620.808	1186.38	1341.46	496.482	2339	1331.55	1006.92	162.601	401.903	804.935	798.892	170.669
CONS	04L	NHS Nottingham North & East CCG	2015	2722	1519.05	1218.07	261.786	419.003	800.725	905.397	335.092	1643	935.332	707.295	114.217	282.312	565.416	561.171	119.884
CONS	04M	NHS Nottingham West CCG	2015	1907	1064.23	853.367	183.404	293.548	560.978	634.31	234.761	1173	667.769	504.965	81.5437	201.553	403.672	400.641	85.5901
CONS	00Y	NHS Oldham CCG	2015	3224	1799.2	1442.71	310.065	496.277	948.398	1072.37	396.891	2146	1221.68	923.831	149.184	368.74	738.517	732.972	156.587
CONS	10Q	NHS Oxfordshire CCG	2015	11805	6587.95	5282.64	1135.33	1817.17	3472.65	3926.6	1453.25	7317	4165.44	3149.89	508.657	1257.26	2518.05	2499.14	533.898
CONS	10R	NHS Portsmouth CCG	2015	3458	1929.79	1547.43	332.57	532.297	1017.23	1150.21	425.697	2088	1188.66	898.863	145.152	358.774	718.557	713.162	152.355
CONS	08N	NHS Redbridge CCG	2015	2718	1516.82	1216.28	261.401	418.387	799.549	904.067	334.599	1676	954.118	721.501	116.511	287.982	576.773	572.442	122.292
CONS	05J	NHS Redditch and Bromsgrove CCG	2015	3188	1779.11	1426.6	306.603	490.735	937.808	1060.4	392.459	1991	1133.44	857.105	138.409	342.107	685.176	680.032	145.277
CONS	08P	NHS Richmond CCG	2015	2810	1568.16	1257.45	270.249	432.549	826.612	934.668	345.925	1667	948.995	717.627	115.885	286.435	573.675	569.368	121.636
CONS	03L	NHS Rotherham CCG	2015	4886	2726.7	2186.45	469.906	752.112	1437.3	1625.19	601.491	3042	1731.76	1309.55	211.471	522.697	1046.86	1039	221.965
CONS	04N	NHS Rushcliffe CCG	2015	2456	1370.61	1099.04	236.203	378.057	722.477	816.92	302.346	1553	884.096	668.551	107.96	266.847	534.444	530.431	113.317
CONS	01G	NHS Salford CCG	2015	4169	2326.57	1865.59	400.949	641.743	1226.39	1386.7	513.225	2844	1619.04	1224.31	197.707	488.676	978.724	971.376	207.518
CONS	05L	NHS Sandwell and West Birmingham CCG	2015	6362	3550.4	2846.94	611.859	979.315	1871.5	2116.14	783.194	4236	2411.48	1823.56	294.475	727.859	1457.76	1446.82	309.087
CONS	03M	NHS Scarborough and Ryedale CCG	2015	3027	1689.26	1354.56	291.119	465.952	890.447	1006.85	372.639	1983	1128.89	853.661	137.853	340.733	682.422	677.299	144.693
CONS	03N	NHS Sheffield CCG	2015	10205	5695.04	4566.66	981.456	1570.88	3001.98	3394.41	1256.29	6823	3884.22	2937.23	474.316	1172.37	2348.04	2330.41	497.852
CONS	05N	NHS Shropshire CCG	2015	7201	4018.62	3222.39	692.549	1108.46	2118.3	2395.21	886.479	4571	2602.19	1967.77	317.763	785.421	1573.05	1561.24	333.531
CONS	10T	NHS Slough CCG	2015	1241	692.557	555.338	119.352	191.03	365.062	412.784	152.773	812	462.258	349.558	56.448	139.523	279.439	277.341	59.249
CONS	05P	NHS Solihull CCG	2015	4616	2576.02	2065.62	443.939	710.55	1357.88	1535.38	568.253	2922	1663.44	1257.89	203.129	502.078	1005.57	998.017	213.209
CONS	11X	NHS Somerset CCG	2015	13904	7759.32	6221.93	1337.2	2140.27	4090.11	4624.78	1711.65	8426	4796.78	3627.31	585.752	1447.81	2899.69	2877.92	614.818
CONS	01R	NHS South Cheshire CCG	2015	3971	2216.07	1776.99	381.907	611.264	1168.14	1320.84	488.85	2496	1420.93	1074.5	173.515	428.88	858.964	852.516	182.125
CONS	99Q	NHS South Devon and Torbay CCG	2015	7757	4328.9	3471.2	746.022	1194.05	2281.86	2580.15	954.925	5015	2854.95	2158.91	348.629	861.712	1725.84	1712.89	365.928
CONS	05Q	NHS South East Staffs and Seisdon Peninsula CCG	2015	4270	2382.93	1910.79	410.663	657.29	1256.1	1420.3	525.658	2699	1536.49	1161.89	187.627	463.761	928.824	921.851	196.937
CONS	10V	NHS South Eastern Hampshire CCG	2015	4856	2709.96	2173.02	467.021	747.494	1428.48	1615.21	597.798	3081	1753.96	1326.34	214.182	529.399	1060.28	1052.32	224.811
CONS	12A	NHS South Gloucestershire CCG	2015	5190	2896.35	2322.48	499.143	798.907	1526.73	1726.31	638.915	3383	1925.88	1456.35	235.177	581.29	1164.21	1155.47	246.847
CONS	10A	NHS South Kent Coast CCG	2015	4914	2742.33	2198.98	472.599	756.422	1445.54	1634.5	604.938	3159	1798.36	1359.92	219.605	542.801	1087.13	1078.97	230.502
CONS	99D	NHS South Lincolnshire CCG	2015	3704	2067.07	1657.51	356.228	570.164	1089.6	1232.03	455.981	2592	1475.58	1115.83	180.189	445.375	892.002	885.305	189.13
CONS	01N	NHS South Manchester CCG	2015	2184	1218.81	977.323	210.044	336.187	642.463	726.446	268.861	1384	787.888	595.798	96.2118	237.808	476.285	472.709	100.986
CONS	06Y	NHS South Norfolk CCG	2015	5067	2827.71	2267.44	487.314	779.973	1490.55	1685.4	623.773	3214	1829.68	1383.59	223.428	552.252	1106.05	1097.75	234.515
CONS	10W	NHS South Reading CCG	2015	1244	694.232	556.68	119.64	191.491	365.945	413.782	153.143	824	469.089	354.724	57.2822	141.585	283.568	281.439	60.1246
CONS	01T	NHS South Sefton CCG	2015	3269	1824.31	1462.85	314.393	503.204	961.635	1087.34	402.43	2079	1183.54	894.989	144.526	357.228	715.46	710.088	151.698
CONS	00M	NHS South Tees CCG	2015	5258	2934.3	2352.91	505.683	809.374	1546.74	1748.93	647.286	3530	2009.57	1519.63	245.396	606.549	1214.8	1205.68	257.573
CONS	00N	NHS South Tyneside CCG	2015	3065	1710.47	1371.56	294.773	471.802	901.625	1019.49	377.317	2032	1156.78	874.755	141.259	349.152	699.285	694.035	148.269
CONS	05R	NHS South Warwickshire CCG	2015	5934	3311.55	2655.42	570.697	913.432	1745.59	1973.78	730.505	3692	2101.79	1589.37	256.657	634.385	1270.55	1261.01	269.393
CONS	04Q	NHS South West Lincolnshire CCG	2015	2918	1628.43	1305.78	280.636	449.174	858.382	970.591	359.22	1982	1128.32	853.231	137.783	340.561	682.078	676.958	144.62
CONS	05T	NHS South Worcestershire CCG	2015	6444	3596.16	2883.64	619.745	991.938	1895.62	2143.42	793.289	4186	2383.02	1802.03	290.999	719.267	1440.55	1429.74	305.439
CONS	10X	NHS Southampton CCG	2015	3642	2032.47	1629.77	350.266	560.62	1071.36	1211.41	448.348	2271	1292.84	977.643	157.874	390.219	781.534	775.666	165.708
CONS	99G	NHS Southend CCG	2015	3234	1804.78	1447.19	311.027	497.816	951.339	1075.7	398.122	2094	1192.08	901.446	145.569	359.805	720.622	715.211	152.792
CONS	04R	NHS Southern Derbyshire CCG	2015	9383	5236.31	4198.82	902.401	1444.34	2760.18	3120.99	1155.09	5875	3344.54	2529.13	408.414	1009.48	2021.8	2006.62	428.68
CONS	01V	NHS Southport and Formby CCG	2015	3117	1739.49	1394.83	299.774	479.806	916.922	1036.78	383.718	1997	1136.86	859.688	138.826	343.138	687.24	682.081	145.715
CONS	08Q	NHS Southwark CCG	2015	2262	1262.34	1012.23	217.546	348.194	665.408	752.391	278.464	1347	766.824	579.87	93.6397	231.451	463.552	460.072	98.2863
CONS	01X	NHS St Helens CCG	2015	4019	2242.86	1798.47	386.523	618.653	1182.26	1336.81	494.759	2595	1477.29	1117.12	180.397	445.891	893.034	886.329	189.349
CONS	05V	NHS Stafford and Surrounds CCG	2015	3189	1779.67	1427.05	306.699	490.889	938.102	1060.73	392.582	2073	1180.12	892.406	144.109	356.197	713.395	708.039	151.26
CONS	01W	NHS Stockport CCG	2015	6001	3348.94	2685.4	577.14	923.746	1765.3	1996.06	738.753	3672	2090.41	1580.76	255.267	630.948	1263.67	1254.18	267.934
CONS	05W	NHS Stoke on Trent CCG	2015	5126	2860.64	2293.84	492.988	789.055	1507.91	1705.02	631.036	3386	1927.59	1457.64	235.385	581.806	1165.25	1156.5	247.066
CONS	00P	NHS Sunderland CCG	2015	5408	3018.01	2420.04	520.109	832.464	1590.86	1798.82	665.752	3662	2084.71	1576.45	254.572	629.23	1260.23	1250.77	267.204
CONS	99H	NHS Surrey Downs CCG	2015	5698	3179.85	2549.81	547.999	877.105	1676.17	1895.28	701.452	3679	2094.39	1583.77	255.754	632.151	1266.08	1256.57	268.445
CONS	10C	NHS Surrey Heath CCG	2015	1644	917.457	735.677	158.11	253.064	483.612	546.831	202.385	855	486.737	368.069	59.4372	146.912	294.237	292.028	62.3866
CONS	08T	NHS Sutton CCG	2015	2657	1482.78	1188.99	255.534	408.997	781.604	883.777	327.09	1789	1018.45	770.146	124.366	307.398	615.66	611.038	130.538
CONS	10D	NHS Swale CCG	2015	1798	1003.4	804.591	172.921	276.77	528.914	598.054	221.343	1211	689.402	521.323	84.1853	208.082	416.749	413.62	88.3628
CONS	12D	NHS Swindon CCG	2015	3476	1939.83	1555.48	334.301	535.068	1022.53	1156.19	427.913	2232	1270.64	960.853	155.162	383.518	768.112	762.346	162.862
CONS	01Y	NHS Tameside and Glossop CCG	2015	4014	2240.07	1796.23	386.042	617.883	1180.79	1335.14	494.143	2682	1526.82	1154.57	186.445	460.84	922.974	916.044	195.697
CONS	05X	NHS Telford & Wrekin CCG	2015	2826	1577.09	1264.61	271.788	435.012	831.319	939.99	347.895	1798	1023.57	774.021	124.992	308.945	618.757	614.112	131.194
CONS	10E	NHS Thanet CCG	2015	3156	1761.25	1412.28	303.525	485.809	928.394	1049.76	388.519	2021	1150.52	870.02	140.494	347.262	695.5	690.278	147.466
CONS	07G	NHS Thurrock CCG	2015	2122	1184.21	949.578	204.081	326.644	624.224	705.824	261.229	1299	739.499	559.206	90.3028	223.203	447.033	443.677	94.7839
CONS	08V	NHS Tower Hamlets CCG	2015	1600	892.902	715.987	153.878	246.291	470.669	532.195	196.968	980	557.897	421.88	68.1269	168.39	337.254	334.722	71.5075
CONS	02A	NHS Trafford CCG	2015	4329	2415.86	1937.19	416.337	666.372	1273.45	1439.92	532.922	2771	1577.48	1192.89	192.632	476.132	953.602	946.443	202.191
CONS	03Q	NHS Vale of York CCG	2015	6958	3883.01	3113.65	669.179	1071.06	2046.82	2314.38	856.565	4311	2454.18	1855.84	299.689	740.746	1483.57	1472.43	314.56
CONS	02D	NHS Vale Royal CCG	2015	2191	1222.72	980.455	210.717	337.265	644.522	728.775	269.723	1425	811.228	613.448	99.062	244.853	490.394	486.713	103.978
CONS	03R	NHS Wakefield CCG	2015	6684	3730.1	2991.04	642.827	1028.88	1966.22	2223.25	822.834	4311	2454.18	1855.84	299.689	740.746	1483.57	1472.43	314.56
CONS	05Y	NHS Walsall CCG	2015	4842	2702.15	2166.76	465.675	745.339	1424.36	1610.56	596.074	3339	1900.84	1437.41	232.118	573.73	1149.07	1140.44	243.636
CONS	08W	NHS Waltham Forest CCG	2015	2372	1323.73	1061.45	228.125	365.127	697.766	788.979	292.005	1445	822.614	622.058	100.452	248.29	497.277	493.544	105.437
CONS	08X	NHS Wandsworth CCG	2015	2983	1664.7	1334.87	286.887	459.179	877.503	992.211	367.222	1788	1017.88	769.716	124.297	307.226	615.316	610.696	130.465
CONS	02E	NHS Warrington CCG	2015	3523	1966.06	1576.51	338.821	542.302	1036.35	1171.83	433.699	2236	1272.92	962.575	155.44	384.205	769.489	763.712	163.154
CONS	05H	NHS Warwickshire North CCG	2015	3258	1818.17	1457.93	313.335	501.51	958.399	1083.68	401.076	1898	1080.5	817.07	131.944	326.127	653.171	648.267	138.491
CONS	02F	NHS West Cheshire CCG	2015	5863	3271.93	2623.65	563.868	902.503	1724.71	1950.16	721.765	3680	2094.96	1584.2	255.823	632.323	1266.42	1256.91	268.518
CONS	07H	NHS West Essex CCG	2015	5230	2918.67	2340.38	502.99	805.064	1538.5	1739.61	643.839	3328	1894.57	1432.67	231.353	571.84	1145.29	1136.69	242.833
CONS	11A	NHS West Hampshire CCG	2015	12087	6745.32	5408.84	1162.46	1860.58	3555.61	4020.4	1487.97	7999	4553.69	3443.49	556.068	1374.44	2752.75	2732.08	583.661
CONS	99J	NHS West Kent CCG	2015	9649	5384.76	4317.85	927.983	1485.29	2838.43	3209.47	1187.84	6405	3646.26	2757.29	445.258	1100.55	2204.19	2187.65	467.352
CONS	02G	NHS West Lancashire CCG	2015	2279	1271.83	1019.83	219.181	350.811	670.409	758.046	280.556	1392	792.442	599.242	96.7679	239.183	479.038	475.441	101.57
CONS	04V	NHS West Leicestershire CCG	2015	7038	3927.65	3149.45	676.873	1083.37	2070.35	2340.99	866.413	4705	2678.48	2025.45	327.078	808.445	1619.16	1607.01	343.309
CONS	08Y	NHS West London (Kensington and Chelsea, Queen's Park and Paddington) CCG	2015	2460	1372.84	1100.83	236.588	378.673	723.653	818.25	302.838	1477	840.831	635.834	102.677	253.788	508.289	504.473	107.772
CONS	07J	NHS West Norfolk CCG	2015	4681	2612.3	2094.71	450.19	720.556	1377	1557	576.255	2951	1679.95	1270.38	205.145	507.061	1015.55	1007.92	215.325
CONS	07K	NHS West Suffolk CCG	2015	4971	2774.14	2224.48	478.081	765.196	1462.31	1653.46	611.955	3097	1763.07	1333.23	215.295	532.148	1065.79	1057.79	225.978
CONS	02H	NHS Wigan Borough CCG	2015	6379	3559.89	2854.55	613.494	981.932	1876.5	2121.8	785.287	4094	2330.64	1762.43	284.603	703.459	1408.89	1398.32	298.726
CONS	99N	NHS Wiltshire CCG	2015	10496	5857.44	4696.88	1009.44	1615.67	3087.59	3491.2	1292.11	6932	3946.27	2984.16	481.893	1191.1	2385.55	2367.64	505.806
CONS	11C	NHS Windsor, Ascot and Maidenhead CCG	2015	2613	1458.22	1169.3	251.303	402.224	768.661	869.141	321.673	1671	951.272	719.349	116.163	287.123	575.052	570.735	121.928
CONS	12F	NHS Wirral CCG	2015	8124	4533.71	3635.43	781.318	1250.54	2389.82	2702.22	1000.11	5293	3013.21	2278.58	367.955	909.48	1821.51	1807.84	386.213
CONS	11D	NHS Wokingham CCG	2015	2608	1455.43	1167.06	250.822	401.455	767.19	867.478	321.058	1639	933.055	705.573	113.939	281.624	564.04	559.805	119.593
CONS	06A	NHS Wolverhampton CCG	2015	4229	2360.05	1892.44	406.72	650.978	1244.04	1406.66	520.611	2659	1513.72	1144.67	184.846	456.888	915.059	908.189	194.019
CONS	06D	NHS Wyre Forest CCG	2015	2572	1435.34	1150.95	247.36	395.913	756.6	855.504	316.626	1667	948.995	717.627	115.885	286.435	573.675	569.368	121.636
