# Supplementary material for: Association of stroke and bleed events in non-valvular atrial fibrillation patients with direct oral anticoagulant prescriptions in NHS England between 2013 and 2016
Source: PLoS One. 2019 Jun 24;14(6):e0218878. doi: 10.1371/journal.pone.0218878 (PMC6590892; doi:10.1371/journal.pone.0218878)
Supplement: S1 Table — (XLSX) [file pone.0218878.s005.xlsx]

## Sheet: HES- AF codes
code	Description
I480	Paroxysmal atrial fibrillation
I481	Persistent atrial fibrillation
I482	Chronic atrial fibrillation
I483	Typical atrial flutter
I484	Atypical atrial flutter
I489	Atrial fibrillation and atrial flutter, unspecified
I48X	Atrial fibrillation and flutter

## Sheet: HES- Stroke codes
code	Description
I61	Intracerebral haemorrhage
I610	Intracerebral haemorrhage in hemisphere, subcortical
I611	Intracerebral haemorrhage in hemisphere, cortical
I612	Intracerebral haemorrhage in hemisphere, unspecified
I613	Intracerebral haemorrhage in brain stem
I614	Intracerebral haemorrhage in cerebellum
I615	Intracerebral haemorrhage, intraventricular
I616	Intracerebral haemorrhage, multiple localized
I618	Other intracerebral haemorrhage
I619	Intracerebral haemorrhage, unspecified
I63	Cerebral infarction
I630	Cerebral infarction due to thrombosis of precerebral arteries
I631	Cerebral infarction due to embolism of precerebral arteries
I632	Cerebral infarction due to unspecified occlusion or stenosis of precerebral arteries
I633	Cerebral infarction due to thrombosis of cerebral arteries
I634	Cerebral infarction due to embolism of cerebral arteries
I635	Cerebral infarction due to unspecified occlusion or stenosis of cerebral arteries
I636	Cerebral infarction due to cerebral venous thrombosis, nonpyogenic
I638	Other cerebral infarction
I639	Cerebral infarction, unspecified
I64	Stroke, not specified as haemorrhage or infarction
I64X	Stroke, not specified as haemorrhage or infarction

## Sheet: HES- Bleed codes
Haemorrhagic stroke:
Subarachnoid Haemorrhage I60.0 to I60.9
Intracerebral Haemorrhage I61.0 to I61.9
Other nontraumatic Haemorrhage I62.0 to I62.9
Haemorrhage
Haemorrhage Not Elsewhere Classified R58.X
GI Bleeds
K22.1 Ulcer of oesophagus
K22.3 Perforation of oesophagus
K22.6 Gastro-oesophageal laceration-haemorrhagic syndrome
K25.0 Gastric ulcer acute with haemorrhage
K25.2 Gastric ulcer acute with haemorrhage and perforation
K25.4 Gastric ulcer chronic or unspecified with haemorrhage
K25.6 Gastric ulcer chronic or unspecified with both haemorrhage and perforation
K26.0, K26.2, K26.4, K26.6 (Duodenal ulcer with same 4th characters)
K27.0, K27.2, K27.4, K27.6 (Peptic ulcer, site unspecified with same 4th characters)
K28.0, K28.2, K28.4, K28.6 (Gastrojejunal ulcer with same 4th characters)
K29.0 Acute haemorrhagic gastritis
K57.0 Diverticular disease of small intestine with perforation and abscess
K57.2 Diverticular disease of large intestine with perforation and abscess
K57.4 Diverticular disease of both small and large intestine with perforation and abscess
K57.8 Diverticular disease of intestine, part unspecified, with perforation and abscess
K62.5 Haemorrhage of anus and rectum
K63.1 Perforation of intestine
K63.3 Ulcer of intestine
I84.1 Internal haemorrhoids with other complications, inc bleeding
I84.4 External haemorrhoids with other complications, inc bleeding
I84.8 Unspecified haemorrhoids with other complications, inc bleeding
(ICD10 post April 2016 K64.0 to K64.9 Haemorrhoids)
K66.1 Haemoperitoneum
I85.0 Oesophageal varices with bleeding
I86.4 Gastric varices
I98.3A Oesophageal varices with bleeding in disease classified elsewhere (this code will be in a secondary position after a Dagger code up to April 2016)
K92.0 Haematemesis
K92.1 Melaena
K92.2 Gastrointestinal haemorrhage
Anaemia (Major bleeds)
D64. 9 Anaemia unspecified
D50.0 Haemorrhagic anaemia
D62.X Acute post haemorrhagic anaemia
J94.2 Haemothorax
R31.x Haematuria
R04.0 Epistaxis
Haemorrhage eye (Major bleeds)
H05.2 Orbit
H11.3 Conjunctiva
H21.0 Iris
H35.6 Retina
H44.8 Globe
H47.0 Optic nerve
H57.8 Eye (other specified disorder of eye)

## Sheet: THIN database codes
READ Code	READ Code Description
G573.	Atrial fibrillation and flutter
212R.	Atrial fibrillation resolved
3272	ECG: atrial fibrillation
14AN.	H/O: atrial fibrillation
Drug Code	Drug Description
46752020	Apixaban 5mg tablets
94831020	Dabigatran etexilate 110mg capsules
94833020	Dabigatran etexilate 75mg capsules
53100021	Edoxaban 15mg tablets
53102021	Edoxaban 30mg tablets
53104021	Edoxaban 60mg tablets
54029021	Eliquis 2.5mg tablets (Waymade Healthcare Plc)
46753020	Eliquis 5mg tablets (Bristol-Myers Squibb Pharmaceuticals Ltd)
53101021	Lixiana 15mg tablets (Daiichi Sankyo UK Ltd)
53103021	Lixiana 30mg tablets (Daiichi Sankyo UK Ltd)
53105021	Lixiana 60mg tablets (Daiichi Sankyo UK Ltd)
94837020	Pradaxa 110mg capsules (Boehringer Ingelheim Ltd)
35039020	Pradaxa 110mg capsules (Waymade Healthcare Plc)
21565021	Pradaxa 150mg capsules (Waymade Healthcare Plc)
94835020	Pradaxa 75mg capsules (Boehringer Ingelheim Ltd)
35040020	Pradaxa 75mg capsules (Waymade Healthcare Plc)
95923020	Rivaroxaban 10mg tablets
39229020	Rivaroxaban 15mg tablets
40545021	Rivaroxaban 2.5mg tablets
39231020	Rivaroxaban 20mg tablets
33697020	Warfarin 1.5mg/5ml oral solution
33698020	Warfarin 1.5mg/5ml oral solution (Special Order)
33699020	Warfarin 100micrograms/5ml oral solution
33700020	Warfarin 100micrograms/5ml oral solution (Special Order)
20933020	Warfarin 10mg/5ml oral solution
20934020	Warfarin 10mg/5ml oral solution (Special Order)
20935020	Warfarin 10mg/5ml oral suspension
20936020	Warfarin 10mg/5ml oral suspension (Special Order)
69461021	Warfarin 1mg capsules
69462021	Warfarin 1mg capsules (Special Order)
51980020	Warfarin 1mg Tablet (C P Pharmaceuticals Ltd)
50810020	Warfarin 1mg Tablet (Celltech Pharma Europe Ltd)
70843020	Warfarin 1mg Tablet (Forley Generics Ltd)
59540020	Warfarin 1mg Tablet (Lagap)
62854020	Warfarin 1mg Tablet (Regent Laboratories Ltd)
51984020	Warfarin 1mg Tablet (WB Pharmaceuticals Ltd)
65437020	Warfarin 1mg tablets
56200020	Warfarin 1mg tablets (A A H Pharmaceuticals Ltd)
57161020	Warfarin 1mg tablets (Actavis UK Ltd)
68098020	Warfarin 1mg tablets (Almus Pharmaceuticals Ltd)
38963020	Warfarin 1mg tablets (APC Pharmaceuticals & Chemicals (Europe) Ltd)
65808020	Warfarin 1mg tablets (Arrow Generics Ltd)
47991021	Warfarin 1mg tablets (Crescent Pharma Ltd)
17195021	Warfarin 1mg tablets (DE Pharmaceuticals)
55895020	Warfarin 1mg tablets (IVAX Pharmaceuticals UK Ltd)
63426020	Warfarin 1mg tablets (Kent Pharmaceuticals Ltd)
60253021	Warfarin 1mg tablets (Mawdsley-Brooks & Company Ltd)
62803020	Warfarin 1mg tablets (Mylan Ltd)
66799020	Warfarin 1mg tablets (Sandoz Ltd)
55824020	Warfarin 1mg tablets (Teva UK Ltd)
47181020	Warfarin 1mg tablets (Waymade Healthcare Plc)
72644020	Warfarin 1mg tablets (Zentiva)
20937020	Warfarin 1mg/5ml oral solution
20938020	Warfarin 1mg/5ml oral solution (Special Order)
93666020	Warfarin 1mg/5ml oral suspension
20939020	Warfarin 1mg/5ml oral suspension (Special Order)
37790020	Warfarin 1mg/ml oral suspension sugar free
41649020	Warfarin 1mg/ml oral suspension sugar free (A A H Pharmaceuticals Ltd)
37791020	Warfarin 1mg/ml oral suspension sugar free (Alliance Healthcare (Distribution) Ltd)
17274021	Warfarin 1mg/ml oral suspension sugar free (DE Pharmaceuticals)
77754020	Warfarin 1mg/ml oral suspension sugar free (Rosemont Pharmaceuticals Ltd)
47859020	Warfarin 1mg/ml oral suspension sugar free (Waymade Healthcare Plc)
33701020	Warfarin 2.5mg/5ml oral solution
33702020	Warfarin 2.5mg/5ml oral solution (Special Order)
33703020	Warfarin 25mg/5ml oral solution
33704020	Warfarin 25mg/5ml oral solution (Special Order)
20940020	Warfarin 2mg/5ml oral solution
20941020	Warfarin 2mg/5ml oral solution (Special Order)
20942020	Warfarin 2mg/5ml oral suspension
20943020	Warfarin 2mg/5ml oral suspension (Special Order)
69463021	Warfarin 3mg capsules
69464021	Warfarin 3mg capsules (Special Order)
50811020	Warfarin 3mg Tablet (Celltech Pharma Europe Ltd)
70847020	Warfarin 3mg Tablet (Forley Generics Ltd)
59541020	Warfarin 3mg Tablet (Lagap)
62855020	Warfarin 3mg Tablet (Regent Laboratories Ltd)
51985020	Warfarin 3mg Tablet (WB Pharmaceuticals Ltd)
65438020	Warfarin 3mg tablets
56201020	Warfarin 3mg tablets (A A H Pharmaceuticals Ltd)
57162020	Warfarin 3mg tablets (Actavis UK Ltd)
68101020	Warfarin 3mg tablets (Almus Pharmaceuticals Ltd)
38964020	Warfarin 3mg tablets (APC Pharmaceuticals & Chemicals (Europe) Ltd)
65811020	Warfarin 3mg tablets (Arrow Generics Ltd)
47992021	Warfarin 3mg tablets (Crescent Pharma Ltd)
17196021	Warfarin 3mg tablets (DE Pharmaceuticals)
55896020	Warfarin 3mg tablets (IVAX Pharmaceuticals UK Ltd)
63429020	Warfarin 3mg tablets (Kent Pharmaceuticals Ltd)
60254021	Warfarin 3mg tablets (Mawdsley-Brooks & Company Ltd)
62804020	Warfarin 3mg tablets (Mylan Ltd)
66809020	Warfarin 3mg tablets (Sandoz Ltd)
55825020	Warfarin 3mg tablets (Teva UK Ltd)
47182020	Warfarin 3mg tablets (Waymade Healthcare Plc)
72647020	Warfarin 3mg tablets (Zentiva)
89966020	Warfarin 3mg/5ml oral solution
20944020	Warfarin 3mg/5ml oral solution (Special Order)
20945020	Warfarin 3mg/5ml oral suspension
20946020	Warfarin 3mg/5ml oral suspension (Special Order)
33705020	Warfarin 4.16mg/5ml oral solution
33706020	Warfarin 4.16mg/5ml oral solution (Special Order)
33707020	Warfarin 4mg/5ml oral solution
33708020	Warfarin 4mg/5ml oral solution (Special Order)
84736020	Warfarin 500microgram tablets
65390020	Warfarin 500microgram tablets (A A H Pharmaceuticals Ltd)
72795020	Warfarin 500microgram tablets (Actavis UK Ltd)
41332020	Warfarin 500microgram tablets (AMCo)
17198021	Warfarin 500microgram tablets (DE Pharmaceuticals)
47184020	Warfarin 500microgram tablets (Waymade Healthcare Plc)
73848020	Warfarin 500microgram tablets (Zentiva)
33709020	Warfarin 500micrograms/5ml oral solution
33710020	Warfarin 500micrograms/5ml oral solution (Special Order)
69465021	Warfarin 5mg capsules
69466021	Warfarin 5mg capsules (Special Order)
51981020	Warfarin 5mg Tablet (C P Pharmaceuticals Ltd)
50812020	Warfarin 5mg Tablet (Celltech Pharma Europe Ltd)
70851020	Warfarin 5mg Tablet (Forley Generics Ltd)
59542020	Warfarin 5mg Tablet (Lagap)
62856020	Warfarin 5mg Tablet (Regent Laboratories Ltd)
51986020	Warfarin 5mg Tablet (WB Pharmaceuticals Ltd)
65439020	Warfarin 5mg tablets
56202020	Warfarin 5mg tablets (A A H Pharmaceuticals Ltd)
57163020	Warfarin 5mg tablets (Actavis UK Ltd)
68105020	Warfarin 5mg tablets (Almus Pharmaceuticals Ltd)
38965020	Warfarin 5mg tablets (APC Pharmaceuticals & Chemicals (Europe) Ltd)
65814020	Warfarin 5mg tablets (Arrow Generics Ltd)
47993021	Warfarin 5mg tablets (Crescent Pharma Ltd)
17197021	Warfarin 5mg tablets (DE Pharmaceuticals)
55897020	Warfarin 5mg tablets (IVAX Pharmaceuticals UK Ltd)
63433020	Warfarin 5mg tablets (Kent Pharmaceuticals Ltd)
60255021	Warfarin 5mg tablets (Mawdsley-Brooks & Company Ltd)
62805020	Warfarin 5mg tablets (Mylan Ltd)
66817020	Warfarin 5mg tablets (Sandoz Ltd)
55826020	Warfarin 5mg tablets (Teva UK Ltd)
47183020	Warfarin 5mg tablets (Waymade Healthcare Plc)
72650020	Warfarin 5mg tablets (Zentiva)
94825020	Warfarin 5mg/5ml oral solution
20947020	Warfarin 5mg/5ml oral solution (Special Order)
20948020	Warfarin 5mg/5ml oral suspension
20949020	Warfarin 5mg/5ml oral suspension (Special Order)
29425020	Warfarin 5mg/5ml oral suspension sugar free
29426020	Warfarin 5mg/5ml oral suspension sugar free (Rosemont Pharmaceuticals Ltd)
29427020	Warfarin 5mg/5ml oral suspension sugar free (Special Order)
99253020	Warfarin sodium 1mg/ml oral supension SF
94827020	Warfarin sodium 5mg/ml oral suspension
91752020	Warfarin sodium oral solution
96752020	Warfarin sodium tablets
52500020	Warfarin wbp 1mg Tablet (Boehringer Ingelheim Ltd)
52501020	Warfarin wbp 3mg Tablet (Boehringer Ingelheim Ltd)
52502020	Warfarin wbp 5mg Tablet (Boehringer Ingelheim Ltd)
95937020	Xarelto 10mg tablets (Bayer Plc)
39230020	Xarelto 15mg tablets (Bayer Plc)
27098021	Xarelto 15mg tablets (Waymade Healthcare Plc)
40546021	Xarelto 2.5mg tablets (Bayer Plc)
39232020	Xarelto 20mg tablets (Bayer Plc)
26880021	Xarelto 20mg tablets (Waymade Healthcare Plc)

## Sheet: HES-THIN stratification method
QoF Data Column	Modelled Data Calculation
Total AF Patients (AF001)	Actual QoF extract (Register Size)
Total AF Patients Male	Total AF Patients (AF001) * (Total AF Patients Male / Total AF Patients)
Total AF Patients Female	Total AF Patients (AF001) * (Total AF Patients Female / Total AF Patients)
Total AF Patients <60 years	Total AF Patients (AF001) * (Total AF Patients <60 years / Total AF Patients)
Total AF Patients 60-69 years	Total AF Patients (AF001) * (Total AF Patients 60-69 years / Total AF Patients)
Total AF Patients 70-79 years	Total AF Patients (AF001) * (Total AF Patients 70-79 years / Total AF Patients)
Total AF Patients 80-89 years	Total AF Patients (AF001) * (Total AF Patients 80-89 years / Total AF Patients)
Total AF Patients >90 years	Total AF Patients (AF001) * (Total AF Patients >90 years / Total AF Patients)
Af Patients Anticoagulated (AF004 & AF007)	Actual QoF extract (Numerator)
Af Patients Anticoagulated Male	Af Patients Anticoagulated (AF004 & AF007) * (Af Patients Anticoagulated Male / Af Patients Anticoagulated)
Af Patients Anticoagulated Female	Af Patients Anticoagulated (AF004 & AF007) * (Af Patients Anticoagulated Female / Af Patients Anticoagulated)
Af Patients Anticoagulated <60 years	Af Patients Anticoagulated (AF004 & AF007) * (Af Patients Anticoagulated <60 years / Af Patients Anticoagulated)
Af Patients Anticoagulated 60-69 years	Af Patients Anticoagulated (AF004 & AF007) * (Af Patients Anticoagulated 60-69 years / Af Patients Anticoagulated)
Af Patients Anticoagulated 70-79 years	Af Patients Anticoagulated (AF004 & AF007) * (Af Patients Anticoagulated 70-79 years / Af Patients Anticoagulated)
Af Patients Anticoagulated 80-89 years	Af Patients Anticoagulated (AF004 & AF007) * (Af Patients Anticoagulated 80-89 years / Af Patients Anticoagulated)
Af Patients Anticoagulated >90 years	Af Patients Anticoagulated (AF004 & AF007) * (Af Patients Anticoagulated >90 years / Af Patients Anticoagulated)
